# Supplementary material for: CRISPR-Associated Factor Csa3b Regulates CRISPR Adaptation and Cmr-Mediated RNA Interference in Sulfolobus islandicus
Source: Front Microbiol. 2020 Aug 26;11:2038. doi: 10.3389/fmicb.2020.02038 (PMC7480081; doi:10.3389/fmicb.2020.02038)
Supplement: Supplementary file 2 [file Table_2.xls]

Supplementary Table 2. Transcriptome data of csa3b overexpression strain and wild-type (E233S) strain
Gene_id	readcount_OE3b	readcount_WT	log2FoldChange	pval	padj	Gene Name	Description
SiRe_0002	119.1463584	213.0806151	-0.83866	0.0013776	0.0056012	-	hypothetical protein
SiRe_0004	4637.539124	6265.556976	-0.43408	0.0041784	0.014515	-	conserved TM helix repeat-containing protein
SiRe_0005	584.9203599	1080.354894	-0.88519	2.54E-07	2.61E-06	-	transcriptional coactivator/pterin dehydratase
SiRe_0006	276.2399885	497.3401956	-0.84831	3.49E-05	0.00021217	-	conserved hypothetical protein
SiRe_0007	2303.813744	4306.388712	-0.90245	9.35E-11	1.70E-09	-	conserved hypothetical protein
SiRe_0008	454.1711479	331.2220688	0.45544	0.017412	0.049385	-	Tetratricopeptide TPR_2 repeat protein
SiRe_0009	778.4677572	516.9819808	0.59052	0.00046679	0.0021667	-	AIG2 family protein
SiRe_0012	1770.769985	906.3923105	0.96617	4.86E-10	8.11E-09	-	Peptidase A5%2C thermopsin
SiRe_0013	1375.948896	1021.921427	0.42914	0.007372	0.023618	-	band 7 protein
SiRe_0014	994.2240901	389.7813593	1.3509	0.0046006	0.015789	-	conserved hypothetical protein
SiRe_0015	405.5819538	143.5029041	1.4989	0.0013185	0.0054092	-	hypothetical protein
SiRe_0017	428.127204	1016.137609	-1.247	1.00E-12	2.31E-11	-	conserved hypothetical protein
SiRe_0018	139.6090279	342.8923323	-1.2964	1.24E-07	1.35E-06	-	conserved proviral protein
SiRe_0019	559.8790483	1251.268717	-1.1602	0.00055508	0.0025248	-	conserved proviral protein
SiRe_0020	1162.849193	35.9484116	5.0156	1.37E-51	2.06E-49	-	conserved hypothetical protein
SiRe_0021	1418.091009	1851.781173	-0.38496	0.0056867	0.018909	-	conserved hypothetical protein
SiRe_0025	298.3568057	427.7587614	-0.51976	0.012471	0.037113	-	conserved hypothetical protein
SiRe_0026	131.5286865	210.475725	-0.67828	0.015722	0.045398	-	glycosyl transferase family 2
SiRe_0027	187.7459705	349.9212686	-0.89825	0.00012695	0.00068628	-	conserved hypothetical protein
SiRe_0028	283.6152413	448.4153521	-0.6609	0.001588	0.00638	-	Radical SAM domain protein
SiRe_0030	1139.027736	1970.740008	-0.79093	3.62E-07	3.57E-06	-	Nicotinate-nucleotide-dimethylbenzimidazole phosphoribosyltransferase
SiRe_0032	1312.549763	1886.077208	-0.52302	0.00044262	0.0020721	-	aminotransferase class V
SiRe_0037	257.0119753	137.0523496	0.90711	0.0035405	0.01284	-	conserved hypothetical protein
SiRe_0045	260.5136745	102.1922048	1.3501	3.99E-07	3.83E-06	-	cation diffusion facilitator family transporter
SiRe_0056	908.1578337	497.8413929	0.86726	5.54E-07	5.08E-06	-	Inosine/uridine-preferring nucleoside hydrolase
SiRe_0060	136.660715	67.69440188	1.0135	0.0019464	0.0076068	-	Co/Zn/Cd efflux system component%2C CzcD
SiRe_0061	363.8860819	137.4869117	1.4042	0.0065962	0.021461	-	NurA 5'-3' nuclease
SiRe_0062	986.7536383	333.4627554	1.5652	0.0038308	0.013599	-	recombination repair enzyme Rad50 like protein
SiRe_0063	1517.470845	572.6394335	1.406	1.64E-06	1.33E-05	-	recombination repair enzyme Mre11 like protein
SiRe_0064	4552.965921	1877.079091	1.2783	6.39E-07	5.70E-06	-	recombination repair enzyme HerA like protein
SiRe_0065	38514.16257	26814.80683	0.52236	5.70E-05	0.00032899	-	conserved hypothetical protein
SiRe_0066	611.1308832	393.1177592	0.63652	0.00055869	0.0025327	-	carbohydrate kinase%2C YjeF related protein
SiRe_0067	1211.896575	1727.139905	-0.51112	0.00098883	0.004196	-	peroxiredoxin family%2C PRX
SiRe_0068	1778.011343	1335.752947	0.41261	0.0061549	0.020292	-	phosphoenolpyruvate carboxylase
SiRe_0071	113.823932	40.51441592	1.4903	0.00011379	0.0006215	-	FAD-dependent pyridine nucleotide-disulphideoxido reductase
SiRe_0072	212.4124221	371.0043543	-0.80457	0.0037879	0.013539	-	2-hydroxy-6-oxo-6-phenylhexa-2%2C4-dienoate hydrolase
SiRe_0073	206.1052461	449.9270111	-1.1263	0.01016	0.03126	-	conserved hypothetical protein
SiRe_0077	503.1738226	705.28263	-0.48714	0.0079231	0.025118	-	regulatory protein%2C ArsR
SiRe_0080	350.816548	509.007977	-0.53697	0.0069955	0.022545	-	conserved hypothetical protein
SiRe_0084	417.7084393	775.4374817	-0.89251	7.74E-07	6.80E-06	-	phage SPO1 DNA polymerase-related protein
SiRe_0087	141.0281462	226.9990118	-0.6867	0.010477	0.031876	-	conserved hypothetical protein
SiRe_0088	340.8975967	165.9020869	1.039	6.14E-06	4.48E-05	-	Nudix hydrolase
SiRe_0098	314.2467688	632.583318	-1.0094	4.03E-07	3.86E-06	-	major facilitator transporter
SiRe_0111	279.0692838	130.6017951	1.0954	0.00074261	0.0032791	-	precorrin-3B C17-methyltransferase
SiRe_0115	66.96627721	22.54114094	1.5709	0.0011823	0.0049246	-	hypothetical protein
SiRe_0116	365.2992644	136.3276658	1.422	6.12E-09	8.28E-08	-	Radical SAM domain protein
SiRe_0117	148.5789198	256.0616863	-0.78526	0.0020104	0.0078344	-	beta-lactamase domain protein
SiRe_0127	125.4624758	11.95852363	3.3911	1.70E-13	4.37E-12	-	conserved hypothetical protein
SiRe_0128	429.6563985	210.1090392	1.032	2.96E-06	2.30E-05	-	conserved hypothetical protein
SiRe_0129	103.2355824	40.87613726	1.3366	0.0013873	0.005632	-	conserved hypothetical protein
SiRe_0131	60.5252065	25.51209626	1.2464	0.015622	0.045194	-	putative transcriptional regulator%2C CopG family
SiRe_0132	1662.839673	281.1373589	2.5643	4.15E-48	5.65E-46	-	conserved hypothetical protein
SiRe_0133	394.1725037	110.5266889	1.8344	6.80E-14	1.83E-12	-	ATPase%2C chromosome partitioning-like protein
SiRe_0136	138.799799	266.2103621	-0.93956	0.00023084	0.0011606	-	Ras-like GTPase superfamily
SiRe_0137	1910.691284	23.19298402	6.3643	6.11E-22	3.14E-20	-	transport protein%2C putative
SiRe_0138	1816.009182	2402.099849	-0.40352	0.0036217	0.01303	-	eRF1 domain 2 protein
SiRe_0144	783.1505397	1161.734898	-0.56892	0.00045922	0.0021388	-	transcriptional regulator%2C AsnC family
SiRe_0145	769.9202872	1184.203819	-0.62114	7.82E-05	0.00043594	-	FAD dependent oxidoreductase
SiRe_0149	550.6651855	1094.11644	-0.99052	5.37E-09	7.34E-08	-	conserved hypothetical protein
SiRe_0155	6313.570054	4452.71689	0.50377	0.00020944	0.0010668	-	succinate dehydrogenase or fumarate reductase%2Cflavoprotein subunit
SiRe_0156	2206.923958	1425.765624	0.6303	2.29E-05	0.00014633	-	succinate dehydrogenase and fumarate reductase iron-sulfur protein
SiRe_0159	2204.094587	1507.661718	0.54787	0.015113	0.044153	-	von Willebrand factor type A domain protein
SiRe_0160	6488.011386	4800.889981	0.43447	0.004849	0.016486	-	MoxR-like ATPase
SiRe_0169	1096.287606	1607.48493	-0.55218	0.0024306	0.009135	-	conserved hypothetical protein
SiRe_0170	1937.252999	1287.706536	0.58921	5.52E-05	0.00032178	-	KH type 1 domain protein
SiRe_0171	476.9246036	656.5769292	-0.4612	0.011403	0.034385	-	Non-specific serine/threonine protein kinase
SiRe_0175	845.4369648	593.8812321	0.50952	0.0031949	0.011696	-	translation initiation factor IF2/IF5
SiRe_0177	399.1349473	269.1782147	0.56831	0.015497	0.044937	-	NMD3 family protein
SiRe_0181	3240.654343	5646.689667	-0.80112	2.14E-09	3.25E-08	-	type II secretion system protein E
SiRe_0182	214.3611082	332.6701952	-0.63405	0.0045999	0.015789	-	glycosyl transferase family 2
SiRe_0187	2189.537485	56.31488062	5.281	4.51E-46	5.84E-44	-	conserved hypothetical protein
SiRe_0188	1605.459189	2097.928219	-0.38598	0.0090793	0.028353	-	iron-sulfur protein%2C putative
SiRe_0191	512.5423932	733.1045303	-0.51635	0.0040041	0.014087	-	3-methyl-2-oxobutanoate hydroxymethyltransferase
SiRe_0195	800.7898496	1185.953857	-0.56655	0.00073811	0.0032645	-	regulatory protein AsnC/Lrp family
SiRe_0196	1150.776281	568.5148172	1.0173	5.69E-07	5.19E-06	-	conserved hypothetical protein
SiRe_0197	201.4879081	641.638142	-1.6711	3.11E-16	1.03E-14	-	CopG domain protein DNA-binding domain protein
SiRe_0198	1536.686986	863.4205475	0.83169	1.17E-07	1.30E-06	-	Zn-dependent hydrolase%2C beta-lactamase fold protein
SiRe_0199	3193.618238	1668.283666	0.93683	2.24E-11	4.48E-10	-	isopropylmalate/citramalate/homocitrate synthase
SiRe_0206	114.0589615	211.3448491	-0.88982	0.0015127	0.0061135	-	conserved hypothetical protein
SiRe_0211	1668.340626	1262.266039	0.4024	0.0077179	0.024639	-	FAD dependent oxidoreductase
SiRe_0216	681.0454733	1216.889292	-0.83737	2.20E-07	2.31E-06	-	heat shock protein Hsp20
SiRe_0220	400.2833459	598.8077166	-0.58107	0.0019819	0.0077342	-	carbon monoxide dehydrogenase subunit G
SiRe_0228	80.94324435	33.55645866	1.2703	0.0050146	0.016965	-	sugar isomerase (SIS)
SiRe_0229	2489.637777	3881.111499	-0.64053	5.19E-06	3.83E-05	-	amidohydrolase
SiRe_0230	759.9656456	1311.047063	-0.78671	8.09E-07	7.00E-06	-	conserved hypothetical protein
SiRe_0233	299.0321399	51.24209409	2.5449	4.43E-19	1.80E-17	-	ribosomal protein L13e
SiRe_0235	115.4632027	193.3709535	-0.74394	0.0095116	0.0295	-	conserved hypothetical protein
SiRe_0238	2540.856852	1369.961869	0.89118	1.32E-09	2.08E-08	-	TIP49 domain protein
SiRe_0239	376.9318724	224.3879162	0.74831	0.0008187	0.0035516	-	GMP synthase%2C small subunit
SiRe_0246	1971.166073	1197.687653	0.7188	7.99E-07	6.97E-06	-	conserved hypothetical protein
SiRe_0248	554.7232013	1038.675027	-0.9049	1.20E-07	1.32E-06	-	phosphate transporter
SiRe_0250	943.9005015	621.2019351	0.60357	0.00048843	0.0022441	-	DEAD/DEAH box helicase domain protein
SiRe_0252	1082.292756	791.6638208	0.45113	0.0058103	0.019273	-	carboxyl transferase
SiRe_0258	1185.986525	1634.501859	-0.46276	0.0024638	0.0092179	-	ABC transporter related protein
SiRe_0259	1169.802024	846.2565875	0.4671	0.0017766	0.0070546	-	3-isopropylmalate dehydratase%2C small subunit
SiRe_0260	3123.810718	2171.666538	0.5245	0.00010807	0.00059265	-	3-isopropylmalate dehydratase
SiRe_0262	894.3593177	1330.530135	-0.57307	0.00012742	0.00068628	-	glycoside hydrolase 15-related protein
SiRe_0263	469.1774962	808.9161353	-0.78586	1.10E-05	7.60E-05	-	transcriptional regulator%2C TrmB
SiRe_0264	3014.151873	1475.049086	1.031	1.15E-12	2.62E-11	-	DNA-binding protein
SiRe_0265	848.3525929	1558.330395	-0.87727	2.18E-08	2.72E-07	-	ATPase%2C chromosome partitioning-like protein
SiRe_0267	2286.052486	4903.680425	-1.101	3.00E-15	8.95E-14	-	Na+/solute symporter
SiRe_0269	12014.84888	211.7034677	5.8266	8.75E-68	1.98E-65	-	hypothetical protein
SiRe_0271	40.77656694	5.290688105	2.9462	0.00013075	0.00070006	-	conserved hypothetical protein
SiRe_0279	120.3155701	68.78266866	0.80671	0.015807	0.045595	-	UDP-N-acetylglucosamine%2C MurG%2C LPS N-acetylglucosamine transferase
SiRe_0285	410.3480636	125.6018493	1.708	7.77E-13	1.84E-11	-	sulfocyanin
SiRe_0290	3097.33233	1628.06806	0.92787	3.23E-08	3.91E-07	-	Alpha/beta hydrolase fold-3 domain protein
SiRe_0292	672.6170208	312.3753258	1.1065	5.52E-08	6.36E-07	-	acetyl-CoA acetyltransferase
SiRe_0293	213.426926	72.18694494	1.5639	2.17E-07	2.30E-06	-	acyl-CoA dehydrogenase domain protein
SiRe_0294	322.9786258	147.3454657	1.1322	4.25E-06	3.20E-05	-	ribonucleotide reductase
SiRe_0298	603.5711683	151.4009646	1.9951	4.40E-20	1.96E-18	-	Vinylacetyl-CoA Delta-isomerase
SiRe_0301	278.5545933	94.94288471	1.5528	2.19E-05	0.00014072	-	transcriptional regulator%2C TetR family
SiRe_0302	413.9865878	93.42191752	2.1478	2.64E-09	3.93E-08	-	Fis family transcriptional regulator
SiRe_0303	294.0101875	125.7481513	1.2253	1.37E-06	1.13E-05	-	acetyl-CoA C-acetyltransferase (acetoacetyl-CoAthiolase) (AcaB-6)
SiRe_0305	171.7608085	46.38534749	1.8887	2.57E-08	3.13E-07	-	AMP-dependent synthetase and ligase
SiRe_0306	124.2635098	7.899922078	3.9754	6.58E-13	1.61E-11	-	acyl-CoA dehydrogenase domain protein
SiRe_0307	2931.393762	1523.380034	0.94431	1.01E-05	7.01E-05	-	3-hydroxyacyl-CoA dehydrogenase NAD-binding protein
SiRe_0308	264.0926899	75.81036389	1.8006	2.53E-10	4.36E-09	-	beta-lactamase domain protein
SiRe_0313	791.5878585	247.0747385	1.6798	2.14E-18	8.42E-17	-	beta-lactamase domain protein
SiRe_0314	383.8132477	71.53324021	2.4237	2.79E-20	1.27E-18	-	fumarylacetoacetate (FAA) hydrolase
SiRe_0315	900.7736395	490.0890139	0.87812	4.97E-07	4.63E-06	-	Alpha/beta hydrolase fold-3 domain protein
SiRe_0316	455.7925359	111.3235929	2.0336	1.69E-08	2.15E-07	-	Aryldialkylphosphatase
SiRe_0317	2426.01248	580.1782547	2.064	7.21E-40	7.26E-38	-	AMP-dependent synthetase and ligase
SiRe_0319	455.0815116	177.0593628	1.3619	9.51E-10	1.54E-08	-	FAD dependent oxidoreductase
SiRe_0323	420.2818922	261.4227329	0.68497	0.0016059	0.0064331	-	transcriptional regulator PadR family protein
SiRe_0325	159.3576674	25.36703539	2.6512	2.05E-12	4.49E-11	-	hypothetical protein
SiRe_0326	428.5169413	232.4341402	0.88253	3.66E-05	0.00022006	-	thioesterase superfamily protein
SiRe_0328	1411.79871	891.4017813	0.66339	1.93E-05	0.00012643	-	conserved hypothetical protein
SiRe_0329	4054.058395	1556.085985	1.3814	7.24E-08	8.21E-07	-	conserved hypothetical selenoprotein
SiRe_0331	51.5701917	6.305493631	3.0319	7.17E-06	5.17E-05	-	hypothetical protein
SiRe_0332	154.6956979	63.70677939	1.2799	0.00014682	0.0007815	-	cellulase (endo 1%2C4 beta glucanase)%2C putative (CelB)
SiRe_0333	365.6384342	89.29047526	2.0338	1.90E-15	5.88E-14	-	conserved hypothetical protein
SiRe_0335	100.2872695	35.80459183	1.4859	0.00024582	0.0012246	-	transglutaminase domain protein
SiRe_0338	266.1960838	20.51090934	3.698	1.17E-27	7.94E-26	-	thiamine pyrophosphate protein domain protein TPP-binding protein
SiRe_0339	21.80740183	2.826515	2.9477	0.0055771	0.018636	-	pyruvate flavodoxin/ferredoxin oxidoreductase%2C alpha subunit
SiRe_0340	22.69695244	1.594428448	3.8314	0.00093523	0.003986	-	pyruvate ferredoxin%2C flavodoxin oxidoreductase%2C delta subunit
SiRe_0345	1010.631749	461.3893018	1.1312	9.01E-11	1.64E-09	-	Amidase
SiRe_0346	8289.309059	4070.639891	1.026	3.90E-15	1.15E-13	-	peroxiredoxin (PRX) family
SiRe_0351	242.5054404	76.53815042	1.6638	2.41E-05	0.00015303	-	Na+/solute symporter
SiRe_0352	781.5439538	578.4412476	0.43416	0.015105	0.044153	-	amidohydrolase 2
SiRe_0354	375.3282919	221.8521435	0.75855	0.00075947	0.0033372	-	conserved hypothetical protein
SiRe_0357	168.4227584	95.67067124	0.81594	0.0065491	0.021359	-	amidohydrolase 2
SiRe_0358	105.324099	47.18225144	1.1585	0.0030627	0.011242	-	conserved hypothetical protein
SiRe_0362	200.3692639	105.5248815	0.92508	0.0018192	0.0072025	-	phosphohistidine phosphatase SixA
SiRe_0364	91.83206808	37.47061989	1.2932	0.002313	0.0088237	-	pyruvate flavodoxin/ferredoxin oxidoreductase domain protein
SiRe_0369	395.6064992	121.1099268	1.7077	7.32E-13	1.78E-11	-	hypothetical protein
SiRe_0370	292.9956836	121.035845	1.2754	8.05E-07	7.00E-06	-	conserved hypothetical protein
SiRe_0376	122.439777	19.20660263	2.6724	9.89E-05	0.00054544	-	methylmalonate-semialdehyde dehydrogenase
SiRe_0377	279.2180557	122.3382901	1.1905	6.40E-06	4.64E-05	-	Bacterio-opsin activator HTH domain protein
SiRe_0380	57.59177081	20.72943146	1.4742	0.0038259	0.013599	-	catechol 2%2C3 dioxygenase
SiRe_0384	201.5235983	59.93829957	1.7494	2.39E-08	2.95E-07	-	methane/phenol/toluene hydroxylase
SiRe_0391	234.0353618	115.9642996	1.013	0.0028391	0.010436	-	thiamine pyrophosphate protein central region
SiRe_0392	532.4516763	266.1344187	1.0005	8.92E-07	7.58E-06	-	Rieske (2Fe-2S) domain protein
SiRe_0393	1364.863664	326.4350601	2.0639	1.51E-10	2.67E-09	-	Pirin domain protein
SiRe_0395	493.4929063	219.3873498	1.1695	8.48E-06	6.01E-05	-	major facilitator superfamily MFS_1
SiRe_0397	117.6974857	22.1781785	2.4079	0.00020746	0.0010627	-	Alcohol dehydrogenase GroES domain protein
SiRe_0399	818.658178	1180.868039	-0.52851	0.00051981	0.0023763	-	glycosyl transferase group 1
SiRe_0402	189.1859019	362.7420903	-0.93914	0.0013376	0.0054628	-	VapC-type toxin
SiRe_0404	762.7681921	422.4705555	0.85239	1.83E-06	1.47E-05	-//-
SiRe_0412	192.4138758	377.3901352	-0.97184	1.45E-05	9.78E-05	-//-
SiRe_0414	622.489766	934.3853347	-0.58597	0.00066385	0.0029601	-	oligopeptide/dipeptide ABC transporter%2C ATPase subunit
SiRe_0415	595.3718094	889.8839168	-0.57983	0.0022285	0.0085253	-	oligopeptide/dipeptide ABC transporter%2C ATPase subunit
SiRe_0417	2099.856448	3261.070051	-0.63505	8.56E-06	6.05E-05	-	ABC-type dipeptide/oligopeptide/nickel transport system%2C permease
SiRe_0418	48631.32771	74875.45085	-0.62261	8.72E-07	7.43E-06	-	conserved hypothetical protein
SiRe_0419	684.332956	1271.108547	-0.89332	4.74E-08	5.56E-07	-	conserved hypothetical protein
SiRe_0425	112.080521	54.21304941	1.0478	0.0056487	0.018806	-	conserved hypothetical protein
SiRe_0426	658.2562523	39.78973213	4.0482	5.79E-15	1.67E-13	-	conserved hypothetical protein
SiRe_0427	379.585647	171.0464731	1.15	5.25E-07	4.84E-06	-	Rossmann fold nucleotide-binding protein
SiRe_0433	209.1338807	97.04781866	1.1077	7.56E-05	0.0004231	-	high-affinity nickel-transporter
SiRe_0435	1210.391124	595.3274969	1.0237	7.46E-10	1.22E-08	-	Citryl-CoA lyase
SiRe_0437	31.02720051	5.653030001	2.4564	0.0038631	0.013675	-	archaeal ATPase
SiRe_0446	58.37124526	22.83064213	1.3543	0.0083087	0.026187	-	thioesterase superfamily protein
SiRe_0450	1439.951983	835.0794541	0.78604	6.98E-07	6.20E-06	-	hypothetical protein
SiRe_0451	476.9841124	134.7338579	1.8238	1.13E-15	3.57E-14	-	ATPase-like protein
SiRe_0452	220.5225178	80.23192788	1.4587	5.84E-07	5.31E-06	-	Mn2+/Fe2+ transporters of NRAMP family%2C MntH
SiRe_0453	10991.42741	209.0226341	5.7166	1.19E-257	3.22E-254	-	Ferritin Dps family protein
SiRe_0454	371.2048315	6.667835526	5.7989	3.67E-56	6.24E-54	-	Rieske (2Fe-2S) domain protein
SiRe_0455	522.4434618	257.0758713	1.0231	7.70E-07	6.80E-06	-	conserved hypothetical protein
SiRe_0456	240.3604205	72.69496825	1.7253	1.19E-09	1.88E-08	-	conserved hypothetical protein
SiRe_0461	67.24593827	26.74418281	1.3302	0.0052079	0.01751	-	conserved hypothetical protein
SiRe_0471	1035.015609	599.6033795	0.78757	2.34E-06	1.86E-05	-	6-phosphogluconate dehydrogenase NAD-binding protein
SiRe_0477	342.411914	196.9190496	0.79813	0.00061231	0.0027529	-	conserved hypothetical protein
SiRe_0478	488.0276438	694.7000127	-0.50943	0.0054205	0.01818	-	conserved hypothetical protein
SiRe_0482	2821.309639	3735.006807	-0.40475	0.0070458	0.02268	-	Peptidase S53 propeptide
SiRe_0484	2638.805773	1585.603079	0.73485	1.11E-07	1.23E-06	-	aldehyde oxidase and xanthine dehydrogenase molybdopterin binding protein
SiRe_0486	376.2029653	249.1068318	0.59475	0.0058387	0.019344	-	malto-oligosyltrehalose trehalohydrolase
SiRe_0492	178.187002	88.71271398	1.0062	0.00075223	0.0033162	-	2%2C5-diamino-6-hydroxy-4-(5-phosphoribosylamino) pyrimidine1-reductase
SiRe_0495	281.9015847	154.3046641	0.86941	0.00033698	0.0016309	-	conserved hypothetical protein
SiRe_0502	32.46119606	0.507402763	5.9994	4.24E-07	4.04E-06	-	conserved hypothetical protein
SiRe_0507	428.4961282	190.8320781	1.167	7.47E-08	8.43E-07	-	Pyroglutamyl-peptidase I
SiRe_0508	810.6016552	422.8310357	0.93891	2.15E-07	2.28E-06	-	conserved hypothetical protein
SiRe_0510	224.4050129	119.8031379	0.90544	0.001058	0.0044684	-	major intrinsic protein
SiRe_0511	818.1167386	415.0755539	0.97893	5.69E-08	6.52E-07	-	glycerol kinase
SiRe_0515	756.9727012	342.4503237	1.1443	1.71E-09	2.62E-08	-	acyl-CoA dehydrogenase domain protein
SiRe_0516	1139.488854	632.2851291	0.84974	2.73E-07	2.79E-06	-	AMP-dependent synthetase and ligase
SiRe_0519	671.9059964	959.6758061	-0.51429	0.0023355	0.0088553	-	major facilitator superfamily MFS_1
SiRe_0528	4118.728025	6296.312126	-0.61231	0.0002484	0.0012352	-	conserved hypothetical protein
SiRe_0529	51.66539067	107.4847546	-1.0569	0.0042381	0.014685	-	hypothetical protein
SiRe_0530	8381.631698	4655.368636	0.84834	1.13E-08	1.47E-07	-	conserved hypothetical protein
SiRe_0531	3042.049379	2431.390974	0.32326	0.016497	0.047333	-	conserved hypothetical protein
SiRe_0532	621.8947536	394.7109466	0.65587	0.00042029	0.0019847	-	4Fe-4S ferredoxin%2C iron-sulfur binding domain containing protein
SiRe_0533	657.2655668	364.5593847	0.85032	8.67E-06	6.11E-05	-	molybdopterin oxidoreductase Fe4S4 region
SiRe_0534	66.0767266	29.28119662	1.1742	0.012207	0.036526	-	Fe-S-cluster-containing hydrogenase component 1%2C HybA
SiRe_0535	519.8938275	138.0683962	1.9128	5.26E-18	2.02E-16	-	polysulphide reductase NrfD
SiRe_0536	308.1626754	118.9352549	1.3735	9.54E-05	0.00052846	-	4Fe-4S ferredoxin%2C iron-sulfur binding domain
SiRe_0537	126.5721787	44.93597991	1.494	6.68E-05	0.00037603	-	cytoplasmic chaperone TorD family protein
SiRe_0538	498.4315313	205.4770202	1.2784	4.95E-10	8.21E-09	-	nitric oxide reductase large subunit-like protein
SiRe_0539	781.1631579	1298.365097	-0.733	4.73E-06	3.51E-05	-	Cupin 2 conserved barrel domain protein
SiRe_0545	563.2884789	75.44864254	2.9003	5.06E-35	4.44E-33	-	hypothetical protein
SiRe_0546	653.751996	110.6711293	2.5625	2.04E-31	1.68E-29	-	conserved hypothetical protein
SiRe_0548	504.8279705	688.0265923	-0.44667	0.011873	0.035645	-	dipeptidyl aminopeptidase/acylaminoacyl-peptidase
SiRe_0550	46.57799373	3.47897863	3.7429	8.50E-07	7.27E-06	-	hypothetical protein
SiRe_0551	382.4893283	519.6590911	-0.44215	0.015635	0.045194	-	5-oxoprolinase (ATP-hydrolyzing)
SiRe_0554	1456.014462	2732.470169	-0.90818	1.73E-10	3.03E-09	-	permease for cytosine/purines%2C CodB
SiRe_0555	82.45756168	179.5253975	-1.1225	0.00015288	0.00080902	-	conserved hypothetical protein
SiRe_0556	374.0638813	782.5330533	-1.0649	3.04E-09	4.44E-08	-	conserved hypothetical protein
SiRe_0557	398.5756251	875.7370692	-1.1356	7.15E-11	1.34E-09	-	Hydantoinase/oxoprolinase
SiRe_0558	62.48876981	131.9110662	-1.0779	0.0026973	0.010023	-	conserved hypothetical protein
SiRe_0560	119.2415574	49.35692336	1.2726	0.010313	0.031559	-	major facilitator superfamily MFS_1
SiRe_0561	50.83534882	13.91529397	1.8692	0.0016106	0.0064424	-	mandelate racemase/muconate lactonizing protein
SiRe_0566	156.2962729	465.442939	-1.5743	0.00021924	0.0011125	-	conserved hypothetical protein
SiRe_0571	49.85653509	94.36512343	-0.92047	0.012727	0.037832	-	short-chain dehydrogenase/reductase SDR
SiRe_0596	591.1650217	856.6792508	-0.53519	0.007074	0.022744	-	PaREP1 domain protein
SiRe_0598	1773.155895	942.0599086	0.91243	0.017127	0.048729	-	CRISPR-associated protein%2C Cmr2 family
SiRe_0599	692.3418418	321.5832779	1.1063	0.0024242	0.0091326	-	CRISPR-associated RAMP protein%2C Cmr6 family
SiRe_0600	955.884151	378.0413578	1.3383	3.73E-07	3.66E-06	-	CRISPR-associated RAMP protein%2C Cmr1 family
SiRe_0601	153.9965453	72.76656786	1.0816	0.014956	0.043788	-	CRISPR-associated protein%2C Cmr5 family
SiRe_0602	806.3056044	278.8892257	1.5316	1.74E-06	1.41E-05	-	CRISPR-associated RAMP protein%2C Cmr4 family
SiRe_0603	1966.298753	724.5540063	1.4403	2.13E-20	9.81E-19	-	CRISPR-associated protein Cmrx
SiRe_0608	1400.493325	777.393011	0.84922	0.0011423	0.0047873	-	xanthine and Co dehydrogenase maturation factor
SiRe_0609	1585.163099	1187.752535	0.4164	0.0071131	0.022842	-	amino acid permease-associated region
SiRe_0611	249.8301259	118.4272316	1.0769	4.44E-05	0.00026343	-	PaREP1 family protein
SiRe_0614	59.76060924	0.869744658	6.1025	6.32E-12	1.34E-10	-	DNA polymerase II (DNA polymerase B2) amino-end (dpo2)
SiRe_0615	1593.847394	91.6836693	4.1197	1.47E-99	5.01E-97	-	DNA polymerase elongation subunit (family B)
SiRe_0616	115.4185711	6.595615366	4.1292	4.85E-15	1.42E-13	-	conserved hypothetical protein
SiRe_0618	798.8619765	590.4732325	0.43607	0.0097497	0.030204	-	type III restriction protein res subunit
SiRe_0621	157.5845021	72.69372715	1.1162	0.017576	0.049763	-	Cupin 2 conserved barrel domain protein
SiRe_0624	1648.758641	1263.778939	0.38364	0.010338	0.03156	-	blue (type 1) copper domain protein
SiRe_0629	41.0711052	13.91591452	1.5614	0.010716	0.032567	-	conserved hypothetical protein
SiRe_0636	303.1645416	200.3264286	0.59775	0.011231	0.034017	-	major facilitator superfamily MFS_1
SiRe_0640	219.24323	103.495891	1.083	0.00015527	0.00082008	-	glutamine amidotransferase class-I
SiRe_0641	92.75137306	36.60025468	1.3415	0.0017752	0.0070546	-	TQO small subunit DoxA domain protein
SiRe_0644	1099.783294	682.0124615	0.68935	2.20E-05	0.00014113	-	hypothetical protein
SiRe_0646	64.92239212	24.06272868	1.4319	0.0035049	0.012728	-	conserved hypothetical protein
SiRe_0649	582.9835455	167.8557545	1.7962	4.67E-17	1.72E-15	-	DNA repair ATPase
SiRe_0650	74.15706798	29.4978571	1.33	0.0046031	0.015789	-	conserved hypothetical protein
SiRe_0651	111.985322	43.26933131	1.3719	0.00032616	0.0015871	-	amino acid permease-associated region
SiRe_0652	810.3368713	525.5325049	0.62474	0.00041151	0.00195	-	acetyl coenzyme A synthetase (ADP forming)%2C alpha domain protein
SiRe_0654	167.1881021	78.71034014	1.0868	0.00043188	0.0020324	-	4Fe-4S ferredoxin iron-sulfur binding domain protein
SiRe_0658	75.60594072	30.44044247	1.3125	0.0032192	0.011753	-	conserved hypothetical protein
SiRe_0659	61.69441817	154.3009408	-1.3225	0.00020305	0.0010421	-	SirA family protein
SiRe_0664	1139.545357	849.8620105	0.42316	0.010116	0.03116	-	glutamine amidotransferase-like protein
SiRe_0667	3004.128781	1979.449245	0.60185	1.24E-05	8.45E-05	-	NADH:flavin oxidoreductase/NADH oxidase
SiRe_0668	207.6046862	113.787766	0.86749	0.0021548	0.0082902	-	DNA-binding 7 kDa protein
SiRe_0669	886.6747245	504.7289916	0.8129	1.67E-05	0.0001112	-	hypothetical protein%2C glimmer
SiRe_0670	1675.736692	22.32261881	6.2301	1.25E-158	8.47E-156	-	zinc finger SWIM domain protein
SiRe_0671	312.5985568	30.51328318	3.3568	1.55E-28	1.08E-26	-	hypothetical protein
SiRe_0681	2294.323225	3424.899709	-0.57799	3.68E-05	0.00022082	-	DEAD/DEAH box helicase domain protein
SiRe_0682	603.9341566	937.8506613	-0.63497	0.00019468	0.001001	-	Thermopsin
SiRe_0684	5488.899313	9210.067275	-0.74669	1.31E-08	1.70E-07	-	major facilitator superfamily MFS_1
SiRe_0685	2960.629989	4464.510495	-0.5926	7.39E-06	5.31E-05	-	amidohydrolase
SiRe_0686	1142.713822	1644.232728	-0.52495	0.00066003	0.0029479	-	AMP-dependent synthetase and ligase
SiRe_0689	21243.23846	10521.79496	1.0136	2.37E-08	2.93E-07	-	Glu/Leu/Phe/Val dehydrogenase
SiRe_0691	3812.719461	5421.91435	-0.50798	0.0015696	0.0063156	-	thermopsin
SiRe_0694	589.626961	1749.021756	-1.5687	2.21E-22	1.20E-20	-	hypothetical protein
SiRe_0695	415.8251978	585.7621673	-0.49434	0.0066488	0.021607	-	death-on-curing family protein
SiRe_0696	1048.837869	1479.265159	-0.49609	0.0013231	0.0054198	-	conserved hypothetical protein
SiRe_0697	2048.967601	750.7932685	1.4484	2.30E-21	1.14E-19	-	major facilitator superfamily MFS_1
SiRe_0702	23.99111745	69.43389119	-1.5331	0.0021583	0.0082919	-	conserved hypothetical protein
SiRe_0703	118.1616089	327.7437107	-1.4718	4.88E-09	6.74E-08	-	Hemerythrin HHE cation binding domain protein
SiRe_0705	251.0796593	115.530358	1.1199	1.52E-05	0.00010222	-	Extradiol ring-cleavage dioxygenase class III protein subunit B
SiRe_0706	1069.978803	343.615775	1.6387	2.87E-07	2.91E-06	-	4-hydroxyphenylacetate 3-hydroxylase
SiRe_0707	185.788343	82.62388083	1.169	0.013928	0.041001	-	3%2C4-dihydroxyphenylacetate 2%2C3-dioxygenase
SiRe_0711	690.6163135	260.1912669	1.4083	9.01E-13	2.09E-11	-	AMP-dependent synthetase and ligase
SiRe_0714	550.7068116	302.8093757	0.86287	1.54E-05	0.00010363	-	Propanoyl-CoA C-acyltransferase
SiRe_0715	147.2550005	72.76656786	1.017	0.0023642	0.0089439	-	conserved hypothetical protein
SiRe_0716	195.0825276	111.4692743	0.80744	0.0059346	0.019638	-	conserved hypothetical protein
SiRe_0722	3883.386476	1118.682227	1.7955	3.74E-11	7.32E-10	-	thiamine pyrophosphate protein domain protein TPP-binding protein
SiRe_0723	443.2495643	86.68186183	2.3543	2.90E-13	7.38E-12	-	pyruvate ferredoxin/flavodoxin oxidoreductase
SiRe_0724	2295.179941	823.7011739	1.4784	3.85E-19	1.59E-17	-	AMP-dependent synthetase and ligase
SiRe_0728	171.3710713	93.42377916	0.87526	0.0036151	0.013024	-	arabinose ABC transporter%2C arabinose binding protein
SiRe_0740	347.778972	501.256839	-0.52738	0.0081491	0.025774	-	major facilitator superfamily MFS_1
SiRe_0742	4735.127536	1327.633882	1.8345	2.85E-05	0.00017687	-	isocitrate lyase
SiRe_0765	54576.7357	58.34449167	9.8695	1.73E-211	2.35E-208	-	CRISPR associated DNA-binding protein%2C Csa3
SiRe_0780	51.23102189	120.1667209	-1.2299	0.015169	0.044271	-	hypothetical protein
SiRe_0781	134.5483798	325.8566783	-1.2761	0.00037474	0.0017882	-	conserved hypothetical protein
SiRe_0784	216.3573562	525.7522681	-1.281	0.004775	0.016255	-	major facilitator superfamily MFS_1
SiRe_0785	54.55419481	160.3206565	-1.5552	0.0013004	0.0053432	-	conserved hypothetical protein
SiRe_0788	433.8988013	1083.183891	-1.3198	0.0040626	0.014224	-	conserved hypothetical protein
SiRe_0792	154.5171717	382.0993388	-1.3062	0.00077964	0.0034149	-	conserved hypothetical protein
SiRe_0800	794.5390266	1868.980504	-1.2341	0.0048603	0.016504	-	conserved hypothetical protein
SiRe_0814	20.48348244	93.71452145	-2.1938	2.66E-05	0.00016688	-	hypothetical protein
SiRe_0862	19.71888518	78.05787651	-1.985	2.56E-05	0.00016138	-	hypothetical protein
SiRe_0863	56.25297423	128.7938089	-1.1951	0.007271	0.023322	-	hypothetical protein
SiRe_0870	40.10716866	123.2098964	-1.6192	1.80E-05	0.00011845	-	hypothetical protein
SiRe_0872	0	15.79984416	#NAME?	0.0008331	0.0036026	-	hypothetical protein
SiRe_0873	10.51396369	84.43621085	-3.0056	2.15E-08	2.70E-07	-	hypothetical protein
SiRe_0875	2047.661189	4963.37414	-1.2773	0.0011637	0.0048549	-	sulfatase-like protein
SiRe_0890	565.9035578	261.2807748	1.115	3.62E-08	4.30E-07	-	CRISPR-associated RAMP protein%2C Cmr4 family
SiRe_0891	169.9965845	77.84121603	1.1269	0.00023067	0.0011606	-	CRISPR-associated protein%2C Cmr5
SiRe_0892	975.2163044	415.1483947	1.2321	2.71E-12	5.86E-11	-	CRISPR-associated RAMP protein%2C Cmr1 family
SiRe_0893	326.5457695	168.2909371	0.95633	5.62E-05	0.00032604	-	CRISPR-associated RAMP protein%2C Cmr6 family
SiRe_0894	1350.160795	923.7218096	0.5476	0.0006504	0.0029097	-	CRISPR-associated protein%2C Cmr2 family
SiRe_0898	20.38828347	1.884550183	3.4354	0.0022611	0.0086377	-//-
SiRe_0899	98.36833775	24.71519231	1.9928	4.91E-06	3.64E-05	-	archaeal PaREP1/PaREP8 family
SiRe_0906	1434.320066	121.7642521	3.5582	7.64E-12	1.60E-10	-	conserved archaeal protein
SiRe_0907	222.2123559	42.76192854	2.3775	1.20E-05	8.25E-05	-	Fe-S oxidoreductase
SiRe_0909	685.0588576	337.4509984	1.0215	9.47E-08	1.06E-06	-	Aldehyde Dehydrogenase
SiRe_0922	3198.491418	2454.820476	0.38177	0.0040873	0.01429	-	penicillin amidase-like protein
SiRe_0927	277.1592934	70.88263823	1.9672	1.39E-12	3.13E-11	-	phosphate:H+ symporter
SiRe_0928	1113.587746	746.7352875	0.57655	0.0011281	0.0047352	-	Methyltransferase type 11
SiRe_0933	510.2694144	773.7770386	-0.60066	0.0023281	0.0088553	-	amino acid permease-associated region
SiRe_0935	109.7569749	35.65891041	1.622	0.0012513	0.0051726	-	ABC-type transporter%2C ModC-like protein
SiRe_0936	890.8993197	132.489448	2.7494	9.62E-43	1.09E-40	-	glycoside hydrolase 15-related protein
SiRe_0949	118.3163166	235.1902967	-0.99118	0.00032059	0.0015655	-	ATPase-like protein
SiRe_0954	718.9183589	954.8931413	-0.40951	0.016746	0.047844	-	conserved hypothetical protein
SiRe_0956	274.0413956	179.8161398	0.60787	0.012027	0.03603	-	conserved hypothetical protein
SiRe_0958	190.7894823	100.8885186	0.91922	0.0013325	0.0054501	-	conserved hypothetical protein
SiRe_0961	2316.841651	1702.719178	0.44432	0.0012539	0.0051755	-	pyridoxal-phosphate dependent TrpB-like enzyme
SiRe_0965	64111.06509	79337.78738	-0.30743	0.017254	0.04904	-	Peptidase S53 propeptide
SiRe_0966	465.6252296	762.239425	-0.71107	5.87E-05	0.00033583	-	major facilitator superfamily MFS_1
SiRe_0969	100.6918839	47.32793286	1.0892	0.0052403	0.017597	-	conserved hypothetical protein
SiRe_0970	1355.260139	475.3188684	1.5116	1.52E-18	6.07E-17	-	CoB--CoM heterodisulfide reductase
SiRe_0971	515.2764896	195.9820492	1.3946	1.20E-11	2.48E-10	-	heterodisulfide reductase subunit C (HdrC-2)
SiRe_0972	472.2864526	281.4343066	0.74686	0.00012716	0.00068628	-	hypothetical protein
SiRe_0973	1612.715424	891.3438337	0.85544	1.76E-06	1.42E-05	-	FAD-dependent pyridine nucleotide-disulfide oxidoreductase
SiRe_0974	3547.537806	2427.592472	0.54729	0.00099685	0.0042234	-	conserved hypothetical protein
SiRe_0975	718.6922708	463.1368583	0.63394	0.0042845	0.014827	-	heterodisulfide reductase%2C subunit C (HdrC-1)
SiRe_0977	1505.540843	818.6432806	0.87897	3.28E-06	2.52E-05	-	peroxiredoxin family
SiRe_0978	525.8053305	228.450241	1.2026	2.89E-09	4.28E-08	-	DsrE family protein
SiRe_0979	338.1991905	120.5303039	1.4885	1.08E-09	1.73E-08	-	FAD-dependent pyridine nucleotide-disulfide oxidoreductase
SiRe_0981	462.7066711	245.4155365	0.91487	0.00037186	0.0017776	-	glutaredoxin related protein
SiRe_0982	11369.38581	6201.913109	0.87437	4.46E-11	8.67E-10	-	conserved hypothetical protein
SiRe_0983	216.9286252	347.3848754	-0.67931	0.0040933	0.014292	-	conserved hypothetical protein
SiRe_0986	230.0219776	145.3177163	0.66256	0.010249	0.031429	-	Radical SAM domain protein
SiRe_0990	1006.496417	1601.888607	-0.67043	1.24E-05	8.45E-05	-	transcriptional regulator
SiRe_0993	2740.631178	4391.129317	-0.68008	1.05E-06	8.82E-06	-	transcriptional regulator
SiRe_0998	70.3192045	481.9107605	-2.7768	1.48E-09	2.30E-08	-	major facilitator superfamily MFS_1
SiRe_1000	2159.599325	1371.564365	0.65494	0.00093194	0.0039794	-	transcriptional regulator%2C TrmB
SiRe_1001	1230.716968	1855.562063	-0.59236	7.36E-05	0.00041296	-	conserved hypothetical protein
SiRe_1004	35.0346489	84.36523179	-1.2679	0.0051311	0.017294	-	conserved hypothetical protein
SiRe_1007	415.7210575	144.3029108	1.5265	0.00040961	0.0019444	-	conserved hypothetical protein
SiRe_1011	692.383543	937.3476023	-0.43701	0.0094807	0.029471	-	von Willebrand factor type A
SiRe_1016	624.6229142	958.7992354	-0.61824	0.00023567	0.0011783	-	transcriptional regulator%2C MarR family
SiRe_1019	815.7842511	411.088552	0.98874	7.03E-08	8.00E-07	-	ABC transporter related protein
SiRe_1020	3916.270245	3048.476981	0.36139	0.0077722	0.024754	-	fumarate lyase
SiRe_1021	1126.791174	373.6142088	1.5926	9.17E-20	3.96E-18	-	conserved hypothetical protein
SiRe_1022	271.4976972	168.6563818	0.68685	0.0037433	0.013415	-	putative signal-transduction protein with CBS domains
SiRe_1023	1371.983149	989.4557178	0.47156	0.0018955	0.0074721	-	DSBA oxidoreductase
SiRe_1024	9375.573798	12397.95939	-0.40312	0.0068029	0.02195	-	amino acid permease-associated region
SiRe_1025	2322.196838	3137.611846	-0.43418	0.0024084	0.0090857	-	intracellular protease%2C PfpI family
SiRe_1026	249.4612017	145.9683183	0.77316	0.0036142	0.013024	-	molybdenum transport protein ModA related protein (ModA)
SiRe_1028	102.3103415	183.8735003	-0.84576	0.0046368	0.015884	-	phosphoribosylaminoimidazole carboxylase%2C catalytic subunit
SiRe_1029	753.6525337	1141.449337	-0.5989	0.0003292	0.0015961	-	FAD linked oxidase domain protein
SiRe_1034	181.9445437	351.0089149	-0.94801	4.96E-05	0.00029131	-	conserved hypothetical protein
SiRe_1035	163.2252853	292.592203	-0.84203	0.00071556	0.0031803	-	conserved hypothetical protein
SiRe_1039	649.0514059	2265.044396	-1.8031	7.94E-23	4.50E-21	-	ammonium transporter
SiRe_1040	5272.363205	549.0890719	3.2633	7.68E-17	2.78E-15	-	conserved hypothetical protein
SiRe_1064	2996.158591	4551.609927	-0.60326	1.63E-05	0.00010929	-	Fibronectin type III domain protein
SiRe_1065	248.6609142	75.52024215	1.7192	1.90E-09	2.90E-08	-	ABC-type sulfate transport system%2C permease%2C CysU
SiRe_1066	16513.00837	2397.689455	2.7839	9.23E-90	2.79E-87	-	extracellular solute-binding protein family 1
SiRe_1068	302.8194359	466.2441868	-0.62263	0.002124	0.0082064	-	formate dehydrogenase%2C alpha subunit
SiRe_1070	372.6626456	872.9889799	-1.2281	2.86E-11	5.68E-10	-	conserved hypothetical protein
SiRe_1072	16.41058945	47.69151585	-1.5391	0.015404	0.044805	-	hypothetical protein
SiRe_1078	233.6158702	43.63105265	2.4207	3.58E-05	0.0002165	-	NADH/Ubiquinone/plastoquinone (complex I)
SiRe_1079	46.2031337	10.29187502	2.1665	0.00060887	0.0027419	-	conserved hypothetical protein
SiRe_1080	365.7336332	1008.890771	-1.4639	1.59E-16	5.54E-15	-	Rhodanese domain protein
SiRe_1084	205.1413095	130.6764975	0.65062	0.017017	0.048467	-	FAD-dependent pyridine nucleotide-disulfide oxidoreductase
SiRe_1089	163.3056071	53.19824389	1.6181	1.42E-06	1.16E-05	-	quinolinate synthetase complex%2C A subunit
SiRe_1093	379.1394065	581.1258045	-0.61612	0.0020756	0.0080422	-	transcriptional regulator%2C PadR-like family
SiRe_1101	390.8285177	650.7713918	-0.73562	7.65E-05	0.00042708	-	FAD dependent oxidoreductase
SiRe_1112	191.7891091	112.3402601	0.77165	0.0062406	0.02055	-	short-chain dehydrogenase/reductase SDR
SiRe_1113	1217.698001	693.7530835	0.81166	2.95E-07	2.98E-06	-	3-hydroxyisobutyrate dehydrogenase
SiRe_1114	247.7416092	508.6462556	-1.0378	4.77E-07	4.46E-06	-	pseudouridylate synthase-like protein
SiRe_1116	858.7564805	556.1914695	0.62667	0.00017911	0.00093152	-	translation initiation factor eIF-5A
SiRe_1118	4173.945682	2936.499063	0.50731	0.00018272	0.00094844	-	DNA topoisomerase VI%2C B subunit
SiRe_1119	983.0169847	679.179741	0.53342	0.0019373	0.0075936	-	Deoxyhypusine synthase
SiRe_1120	2176.792244	1203.411662	0.85507	9.80E-09	1.29E-07	-	archaeal RNA splicing ligase
SiRe_1124	7536.727607	12462.24207	-0.72555	3.40E-08	4.06E-07	-	reverse gyrase
SiRe_1128	413.2011775	801.7458614	-0.9563	9.47E-08	1.06E-06	-	conserved hypothetical protein
SiRe_1129	456.1347112	1107.226762	-1.2794	9.17E-14	2.42E-12	-	nucleotide excision repair helicase%2C Xpb1
SiRe_1130	11.41839149	64.2148027	-2.4915	1.73E-05	0.00011472	-	conserved hypothetical protein
SiRe_1132	674.0242675	991.6310103	-0.557	0.00079778	0.0034831	-	glutamyl-tRNA(Gln) amidotransferase%2C A subunit
SiRe_1134	3509.343558	5235.267318	-0.57706	2.06E-05	0.00013358	-	conserved hypothetical protein
SiRe_1138	3299.281506	4327.492896	-0.39138	0.0055699	0.018635	-	TATA-box binding family protein
SiRe_1146	916.7082341	2401.305427	-1.3893	1.89E-20	8.87E-19	-	N2%2CN2-dimethylguanosine tRNA methyltransferase
SiRe_1147	2320.724146	3442.654462	-0.56895	4.10E-05	0.00024556	-	transcriptional regulator%2C XRE family
SiRe_1153	1400.264306	1013.946183	0.46572	0.0036294	0.013041	-	aspartyl-tRNA(Asn) amidotransferase%2C B subunit
SiRe_1155	1998.230457	3461.595764	-0.79271	2.52E-08	3.09E-07	-	transcriptional regulator-like protein
SiRe_1156	24146.71097	11231.06507	1.1043	1.24E-06	1.03E-05	-	ribonucleoside-diphosphate reductase%2C adenosylcobalamin-dependent
SiRe_1166	1003.937841	691.282705	0.53832	0.0012178	0.0050553	-	Glycine dehydrogenase (decarboxylating)
SiRe_1168	400.3428547	635.4092124	-0.66645	0.00042226	0.0019905	-	peptidase S26B%2C signal peptidase
SiRe_1171	1862.88472	1452.159876	0.35934	0.010889	0.033057	-	phosphopyruvate hydratase
SiRe_1172	658.7174451	1263.79135	-0.94003	1.38E-08	1.77E-07	-	conserved hypothetical protein
SiRe_1174	1540.450464	2135.387669	-0.47115	0.00073126	0.0032448	-	cell division protein CdvB%2C Vps2 like protein
SiRe_1175	2454.478175	4026.911796	-0.71426	2.35E-07	2.43E-06	-	cell division protein CdvC%2C Vps4 like protein
SiRe_1176	1209.644409	1593.99427	-0.39806	0.0088597	0.027731	-	DNA topoisomerase I
SiRe_1178	3077.592782	4757.483656	-0.6284	5.93E-06	4.35E-05	-	Serine-pyruvate transaminase
SiRe_1179	6606.976738	11150.89596	-0.7551	2.94E-06	2.29E-05	-	D-isomer specific 2-hydroxyacid dehydrogenase NAD-binding protein
SiRe_1180	306.8715159	680.2735927	-1.1485	3.81E-09	5.37E-08	-	DNA-(apurinic or apyrimidinic site) lyase
SiRe_1181	626.0717869	985.546521	-0.6546	0.00011619	0.00063207	-	conserved hypothetical protein
SiRe_1186	5718.448226	7070.70277	-0.30623	0.015204	0.044326	-	valyl-tRNA synthetase
SiRe_1187	491.0503426	675.7798086	-0.46068	0.01238	0.036922	-	dehydrogenase (flavoprotein)-like protein
SiRe_1191	806.1420304	1066.867957	-0.40428	0.016407	0.047175	-	anthranilate synthase component I
SiRe_1195	4475.355091	5652.947142	-0.337	0.016851	0.048095	-	pyridoxal-phosphate dependent TrpB-like enzyme
SiRe_1198	64.2827482	145.4621567	-1.1781	0.00049971	0.0022921	-	conserved hypothetical protein
SiRe_1199	1971.362332	2485.981879	-0.33462	0.016121	0.0464	-	phosphoenolpyruvate synthase
SiRe_1200	8688.571965	14687.6238	-0.75741	5.53E-09	7.52E-08	-	conserved hypothetical protein
SiRe_1208	333.6919287	491.1069221	-0.55752	0.0050391	0.017005	-	ornithine carbamoyltransferase
SiRe_1212	494.6978082	707.234436	-0.51564	0.0051419	0.017309	-	conserved hypothetical protein
SiRe_1213	1392.430941	3023.981552	-1.1188	2.19E-14	5.95E-13	-	conserved hypothetical protein
SiRe_1214	19563.85783	11221.25096	0.80196	7.09E-10	1.16E-08	-	thermosome
SiRe_1216	4709.411191	2197.292668	1.0998	1.11E-15	3.57E-14	-	conserved hypothetical protein
SiRe_1217	1681.523317	3096.228926	-0.88074	9.72E-10	1.56E-08	-	conserved hypothetical protein
SiRe_1222	184.3632888	275.4830878	-0.57941	0.013249	0.039213	-	GTPase or GTP-binding protein
SiRe_1226	458.428503	952.5011884	-1.055	3.09E-09	4.50E-08	-	conserved hypothetical protein
SiRe_1227	309.9894137	621.7074762	-1.004	3.51E-07	3.48E-06	-	conserved hypothetical protein
SiRe_1229	104.1846417	183.0068584	-0.81276	0.0065003	0.021262	-	conserved hypothetical protein
SiRe_1231	1607.13708	286.499026	2.4879	1.07E-36	1.01E-34	-	hypothetical protein
SiRe_1233	768.0608642	314.9135807	1.2863	5.64E-12	1.21E-10	-	molybdenum cofactor biosynthesis protein C
SiRe_1239	324.995762	548.7168013	-0.75564	0.0085081	0.026754	-	alcohol dehydrogenase GroES domain protein
SiRe_1248	1927.348925	990.0297558	0.96107	3.44E-10	5.81E-09	-	beta-lactamase domain protein
SiRe_1249	941.008767	1744.163148	-0.89025	7.89E-09	1.06E-07	-	3-dehydroquinate synthase
SiRe_1254	1875.537692	2391.596898	-0.35067	0.0092854	0.028897	-	adenosylhomocysteinase
SiRe_1258	260.5791191	164.6675182	0.66217	0.008255	0.026048	-	ribosomal protein L21e
SiRe_1261	89.67810683	259.6153673	-1.5335	3.26E-08	3.93E-07	-	rRNA adenine methylase transferase
SiRe_1263	208.0747452	93.93056138	1.1474	6.60E-05	0.00037265	-	RNA methyltransferase%2C TrmH family%2C group 1
SiRe_1265	930.0663704	1261.317248	-0.43953	0.0046751	0.015975	-	Nucleotidyl transferase
SiRe_1266	831.9033078	473.0589448	0.8144	3.37E-06	2.58E-05	-	GTPase of unknown function domain protein
SiRe_1267	1746.636032	1183.25751	0.56181	0.00028838	0.0014184	-	Ribosomal protein L15e
SiRe_1269	157.2393964	257.6567353	-0.71249	0.0035827	0.012942	-	archaeal RNase P subunit p30
SiRe_1271	7403.672431	4605.985029	0.68473	4.34E-07	4.10E-06	-	Proteasome endopeptidase complex
SiRe_1275	1710.396481	1319.521023	0.37432	0.013717	0.040466	-	3' exoribonuclease
SiRe_1279	850.7623967	627.2179275	0.43979	0.0095036	0.0295	-	prefoldin%2C beta subunit
SiRe_1283	685.0231673	482.4829368	0.50567	0.0041104	0.014334	-	aminopeptidase-like protein
SiRe_1286	2763.125786	1853.764626	0.57584	3.29E-05	0.00020081	-	isoleucyl-tRNA synthetase
SiRe_1288	7799.20785	6148.404028	0.34312	0.006079	0.020067	-	ribosomal protein L3
SiRe_1289	1831.229747	1390.400558	0.39731	0.0075308	0.02407	-	ribosomal protein L4/L1e
SiRe_1311	11500.09925	8537.774513	0.42971	0.00090041	0.0038691	-	SecY protein
SiRe_1312	2841.141531	2214.540638	0.35946	0.011366	0.03435	-	adenylate kinase
SiRe_1314	384.8515702	183.2235188	1.0707	1.15E-06	9.57E-06	-	Ribosomal protein L34e
SiRe_1315	1171.289593	647.7998159	0.85448	3.47E-07	3.45E-06	-	cytidylate kinase
SiRe_1316	1560.582905	42.39834555	5.2019	1.15E-128	6.27E-126	-	conserved hypothetical protein
SiRe_1317	6825.222896	357.3119263	4.2556	2.83E-101	1.10E-98	-	conserved hypothetical protein
SiRe_1318	95.63424134	9.132008631	3.3885	2.93E-09	4.31E-08	-	hypothetical protein
SiRe_1322	190.3343005	298.1020338	-0.64727	0.0099397	0.030653	-	conserved plasmid protein
SiRe_1331	422.4358534	244.1722801	0.79083	0.00035246	0.0016938	-	glutamate synthase
SiRe_1333	431.3194878	904.1553472	-1.0678	2.30E-09	3.43E-08	-	glycosyl transferase group 1
SiRe_1341	262.771776	427.0371803	-0.70055	0.0021523	0.0082902	-	Methyltransferase type 11
SiRe_1360	935.0734455	608.2261237	0.62047	0.00026312	0.0013036	-	Radical SAM domain protein
SiRe_1362	835.5269548	572.7147564	0.54487	0.0017616	0.0070156	-	conserved hypothetical protein
SiRe_1364	404.1003964	585.3967227	-0.5347	0.0050211	0.016966	-	Cupin 2 conserved barrel domain protein
SiRe_1369	1249.873525	814.5666831	0.61768	0.00018613	0.00096409	-	carbamoyl-phosphate synthase%2C large subunit
SiRe_1375	472.1168677	652.866397	-0.46764	0.0083245	0.026207	-	phosphoribosylformylglycinamidine cyclo-ligase
SiRe_1376	794.1166798	1160.939856	-0.54787	0.00044906	0.0020951	-	phosphoribosylamine--glycine ligase
SiRe_1377	858.4440595	1347.42321	-0.65041	2.53E-05	0.00015974	-	Amidophosphoribosyltransferase
SiRe_1378	730.6729148	1348.083741	-0.88361	2.82E-08	3.42E-07	-	amidophosphoribosyltransferase
SiRe_1379	1205.562575	2134.081501	-0.82391	1.51E-08	1.93E-07	-	phosphoribosylformylglycinamidine synthase II
SiRe_1380	545.3486949	1657.332502	-1.6036	2.75E-23	1.63E-21	-	phosphoribosylformylglycinamidine synthase I
SiRe_1381	31.71147599	87.18864405	-1.4591	0.0009619	0.0040881	-	phosphoribosylformylglycinamidine synthase%2C purS
SiRe_1382	1851.005211	4166.864742	-1.1707	1.07E-16	3.77E-15	-	phosphoribosylaminoimidazole-succinocarboxamide synthase
SiRe_1385	622.6177248	1025.483176	-0.71989	3.08E-05	0.00018895	-	organic radical activating enzyme%2C NrdG
SiRe_1386	46.18825651	197.8641171	-2.0989	2.21E-10	3.82E-09	-	conserved hypothetical protein
SiRe_1388	219.0974636	527.7121412	-1.2682	1.32E-08	1.70E-07	-	conserved hypothetical protein
SiRe_1389	2620.988012	1254.444543	1.0631	6.78E-11	1.28E-09	-	phosphate uptake regulator%2C PhoU
SiRe_1390	220.4719504	334.4115462	-0.60103	0.010315	0.031559	-	conserved hypothetical protein
SiRe_1392	313.3988442	124.1518612	1.3359	1.52E-07	1.63E-06	-	orotate phosphoribosyltransferase
SiRe_1398	67.10610774	142.6344006	-1.0878	0.001116	0.0046918	-	conserved hypothetical protein
SiRe_1404	8492.668186	5990.308545	0.50359	0.00013048	0.00070002	-	Fe-S oxidoreductase
SiRe_1422	139.3144896	230.9860137	-0.72946	0.0054752	0.018341	-	conserved hypothetical protein
SiRe_1428	3671.750749	5090.860539	-0.47144	0.00048358	0.0022294	-	acetolactate synthase%2C large subunit%2C biosynthetic type
SiRe_1432	4306.087264	5952.187943	-0.46704	0.00041959	0.0019847	-	Nucleotide binding protein PINc
SiRe_1433	1785.987544	1321.986437	0.43401	0.0038115	0.013599	-	SNO glutamine amidotransferase
SiRe_1437	682.8245745	409.3509243	0.73818	5.73E-05	0.00033024	-	H+transporting two-sector ATPase C subunit
SiRe_1444	13254.35789	10684.17812	0.31099	0.011578	0.034837	-	V-type ATPase 116 kDa subunit
SiRe_1446	386.3063788	662.5885778	-0.77837	3.06E-05	0.00018816	-	DNA primase%2C large subunit
SiRe_1448	770.5421235	1095.061507	-0.50707	0.0027148	0.010074	-	conserved hypothetical protein
SiRe_1452	280.2176825	625.1173374	-1.1576	3.79E-09	5.37E-08	-	conserved hypothetical protein
SiRe_1453	807.9925121	1217.549822	-0.59157	0.00022343	0.0011296	-	MscS Mechanosensitive ion channel
SiRe_1455	1092.669819	710.2701649	0.62142	0.0034304	0.012474	-	phosphoglycerate kinase
SiRe_1462	1687.765048	2746.225509	-0.70234	1.04E-06	8.76E-06	-	hydroxymethylglutaryl-CoA synthase
SiRe_1463	5002.445646	8053.26755	-0.68694	3.96E-07	3.82E-06	-	S-adenosylmethionine decarboxylase proenzyme
SiRe_1468	277.8643819	673.7489564	-1.2778	3.36E-11	6.63E-10	-	thermopsin protease
SiRe_1473	831.7129098	345.6441449	1.2668	2.46E-12	5.34E-11	-	ADP-ribosylation/Crystallin J1
SiRe_1482	106.8979251	213.5189004	-0.99813	0.00047455	0.0021989	-	conserved hypothetical protein
SiRe_1486	464.851691	127.6327015	1.8648	4.15E-16	1.36E-14	-	conserved lipothrixviral protein
SiRe_1487	592.9560698	335.1312656	0.8232	2.19E-05	0.00014072	-	conserved plasmid protein
SiRe_1491	12.57272597	53.19886443	-2.0811	0.00064079	0.0028714	-	conserved hypothetical protein
SiRe_1492	371.2137728	656.1361617	-0.82174	2.09E-05	0.00013471	-	conserved hypothetical protein
SiRe_1493	205.2156954	477.119408	-1.2172	2.32E-08	2.88E-07	-	conserved hypothetical protein
SiRe_1494	554.0627443	1011.634517	-0.86857	4.30E-07	4.08E-06	-	transcriptional regulator%2C AbrB family
SiRe_1496	1115.393596	1448.679035	-0.37719	0.015856	0.045687	-	tRNA synthetase valyl/leucyl anticodon-binding protein
SiRe_1497	525.2549497	773.1140257	-0.55766	0.0018721	0.0073907	-	conserved hypothetical protein
SiRe_1499	511.6112165	1028.817093	-1.0079	2.47E-05	0.00015602	-	conserved hypothetical protein
SiRe_1500	84.04626495	180.3957627	-1.1019	0.00030762	0.0015103	-	conserved hypothetical protein
SiRe_1501	50.43073441	134.300537	-1.4131	9.38E-05	0.00052056	-	conserved hypothetical protein
SiRe_1502	1.154334483	18.55351845	-4.0066	0.0024913	0.0093083	-	conserved hypothetical protein
SiRe_1503	232.7947697	433.7019131	-0.89765	3.02E-05	0.00018649	-	conserved hypothetical protein
SiRe_1505	482.7557848	309.2568274	0.64249	0.00205	0.0079545	-	conserved hypothetical protein
SiRe_1510	187.7757249	293.0996058	-0.64238	0.010243	0.031429	-	pyrroline-5-carboxylate reductase-like protein
SiRe_1511	53.81341607	130.3141556	-1.276	0.00064001	0.0028714	-	conserved hypothetical protein
SiRe_1512	354.868628	724.4101865	-1.0295	5.18E-08	6.02E-07	-	Pyridoxal-5'-phosphate-dependent protein beta subunit
SiRe_1519	3395.314426	2069.074138	0.71456	2.31E-07	2.40E-06	-	twin-arginine translocation protein%2C TatA/E family subunit
SiRe_1524	3211.75428	274.2590683	3.5498	2.97E-105	1.35E-102	-	Radical SAM domain protein
SiRe_1527	60.05514749	115.7445363	-0.94658	0.0078765	0.025028	-	Alcohol dehydrogenase zinc-binding domain protein
SiRe_1530	260.9480433	433.2698332	-0.7315	0.00081179	0.0035272	-	hypothetical protein
SiRe_1531	448.1703818	905.9633334	-1.0154	6.35E-09	8.55E-08	-	conserved hypothetical protein
SiRe_1532	360.5004699	646.4992325	-0.84265	1.32E-05	8.93E-05	-	transcriptional regulator
SiRe_1534	233.6545659	394.8535252	-0.75694	0.00044222	0.0020721	-	integral membrane protein%2C putative
SiRe_1540	228.4273385	489.006332	-1.0981	2.75E-07	2.80E-06	-	nucleotide kinase
SiRe_1541	5097.053511	7456.804004	-0.54889	4.69E-05	0.0002765	-	MRP protein-like protein
SiRe_1542	144.3959507	326.2215024	-1.1758	2.32E-06	1.85E-05	-	conserved hypothetical protein
SiRe_1543	431.593213	772.5257151	-0.83991	0.0035535	0.01287	-	transcriptional regulator%2C TrmB
SiRe_1546	108.4717512	277.9516047	-1.3575	5.17E-07	4.78E-06	-	conserved hypothetical protein
SiRe_1548	2697.590649	5165.615526	-0.93727	7.19E-11	1.34E-09	-	tryptophanyl-tRNA synthetase
SiRe_1550	9749.015843	22884.67421	-1.2311	7.99E-21	3.81E-19	-	conserved secretion protein
SiRe_1552	320.8990504	511.1110493	-0.67152	0.00082804	0.0035864	-	GtrA family protein
SiRe_1553	442.892587	793.6959141	-0.84163	3.27E-06	2.52E-05	-	aminotransferase class I and II
SiRe_1554	444.6716882	628.2987477	-0.49871	0.0065038	0.021262	-	Bacterio-opsin activator HTH domain protein
SiRe_1555	2823.514168	1956.737601	0.52904	0.00016997	0.00088905	-	transcription initiation factor TFIIB%2C cyclin-related protein
SiRe_1558	423.3938541	221.2731411	0.93617	8.46E-06	6.01E-05	-	agmatinase
SiRe_1563	368.1256294	551.9112431	-0.58424	0.0039149	0.013829	-	archaeal intron splicing enzyme%2C alpha subunit
SiRe_1565	1102.639413	1865.068825	-0.75827	1.02E-06	8.63E-06	-	3-octaprenyl-4-hydroxybenzoate carboxy-lyase
SiRe_1566	405.4004972	289.4039667	0.48626	0.017409	0.049385	-	thiazole biosynthesis enzyme
SiRe_1573	719.3229734	1139.336956	-0.66348	4.14E-05	0.00024766	-	conserved hypothetical protein
SiRe_1576	320.5033774	820.6666861	-1.3565	1.45E-11	2.96E-10	-	tRNA methyltransferase complex GCD14 subunit
SiRe_1578	454.6263297	843.4923639	-0.89169	6.08E-07	5.46E-06	-	transcriptional regulator%2C TrmB
SiRe_1580	2518.225419	3326.335267	-0.40153	0.0037692	0.01349	-	Nitrilase/cyanide hydratase and apolipoproteinN-acyltransferase
SiRe_1581	4001.801148	5091.867898	-0.34755	0.0088461	0.02772	-	reverse gyrase
SiRe_1582	4182.650866	3195.14392	0.38854	0.0044872	0.01545	-	AAA family ATPase%2C CDC48 subfamily
SiRe_1586	405.7247898	242.8710761	0.74031	0.00048768	0.0022441	-	DNA-directed RNA polymerase
SiRe_1596	4539.295739	7335.934939	-0.69251	3.78E-07	3.69E-06	-	conserved hypothetical protein
SiRe_1605	737.2211313	1520.78259	-1.0446	5.83E-11	1.11E-09	-	DEAD/DEAH box helicase domain protein
SiRe_1609	162.3357347	338.9750683	-1.0622	8.15E-06	5.83E-05	-	methyltransferase small
SiRe_1610	260.5196103	376.9518499	-0.53299	0.0097773	0.030255	-	ATPase of unknown function
SiRe_1611	70012.41834	95377.67941	-0.44604	0.00051434	0.0023552	-	glycosylated S-layer protein%2C SlaB
SiRe_1612	530771.2049	755727.1072	-0.50978	5.88E-05	0.00033583	-	glycosylated S-layer protein%2C SlaA
SiRe_1624	133.5428172	230.9119319	-0.79004	0.0024564	0.0092156	-	sodium/hydrogen exchanger
SiRe_1625	621.8144318	1127.599437	-0.8587	2.19E-07	2.31E-06	-	XerC/D integrase-recombinase protein
SiRe_1629	95.40514769	178.2210908	-0.90153	0.0016867	0.006737	-	beta-ribofuranosylaminobenzene 5'-phosphate synthase family
SiRe_1632	219.2729844	445.6604367	-1.0232	1.58E-06	1.29E-05	-	ABC transporter related protein
SiRe_1633	7787.581779	27160.58673	-1.8023	2.41E-19	1.01E-17	-	glutamine synthetase%2C type I
SiRe_1634	342.8462828	634.395648	-0.88782	3.92E-06	2.98E-05	-	MarR family transcriptional regulator
SiRe_1637	1878.24211	2556.212054	-0.44462	0.0021864	0.008384	-	molybdenum cofactor biosynthesis protein A
SiRe_1639	341.5164276	793.1193939	-1.2156	8.23E-11	1.52E-09	-	Mn2+-dependent serine/threonine protein kinase
SiRe_1645	3449.452135	5669.192334	-0.71678	5.38E-06	3.95E-05	-	phosphate uptake regulator%2C PhoU
SiRe_1646	1003.423151	737.3915828	0.44443	0.0040319	0.014151	-	Quinolinate phosphoribosyl transferase
SiRe_1648	678.3321899	472.040416	0.52308	0.0046671	0.015968	-	DNA-binding TFAR19-related protein
SiRe_1651	604.924842	830.0702001	-0.45648	0.014663	0.04307	-	translation initiation factor eIF-6
SiRe_1660	13430.47418	8694.37657	0.62736	8.32E-07	7.14E-06	-	ribosomal protein 60S
SiRe_1661	1628.905861	2097.58077	-0.36482	0.016735	0.047844	-	alanyl-tRNA synthetase
SiRe_1662	81.11282926	158.7256075	-0.96853	0.0027335	0.010116	-	conserved hypothetical protein
SiRe_1664	3945.985548	3018.169809	0.38671	0.0035688	0.012908	-	conserved hypothetical protein
SiRe_1665	521.5926069	976.3460155	-0.90447	1.81E-07	1.94E-06	-	thiamine biosynthesis/tRNA modification protein ThiI
SiRe_1671	630.8348912	453.9239418	0.47481	0.010336	0.03156	-	NADH-quinone oxidoreductase%2C chain I
SiRe_1672	1639.056837	1189.358134	0.46268	0.0018338	0.0072499	-	NADH dehydrogenase (quinone)
SiRe_1673	1958.283857	1367.211298	0.51835	0.00054593	0.0024873	-	NADH dehydrogenase (quinone)
SiRe_1676	426.0327515	760.2135372	-0.83544	4.60E-06	3.44E-05	-	thymidylate synthase%2C flavin-dependent
SiRe_1681	9147.181849	5172.273432	0.82253	3.32E-10	5.65E-09	-	superoxide dismutase
SiRe_1682	2483.955367	4950.608784	-0.99497	2.93E-13	7.39E-12	-	conserved hypothetical protein
SiRe_1685	402.681278	975.765772	-1.2769	7.71E-13	1.84E-11	-	XPD repair helicase
SiRe_1686	951.7458885	1666.537971	-0.80821	1.16E-06	9.58E-06	-	conserved hypothetical protein
SiRe_1687	126.8310268	232.7267442	-0.87573	0.0019039	0.0074943	-	Rieske (2Fe-2S) domain protein
SiRe_1688	390.0044117	552.8600339	-0.50342	0.0092231	0.028769	-	3-dehydroquinate dehydratase%2C putative (AroD)
SiRe_1695	551.1501217	847.8429488	-0.62135	0.00047606	0.0022022	-	chorismate mutase
SiRe_1714	614.0286287	885.3148098	-0.52788	0.0027775	0.010223	-	conserved hypothetical protein
SiRe_1715	8905.916625	843.6299782	3.4001	2.89E-23	1.67E-21	-	conserved hypothetical protein
SiRe_1716	10852.63963	7700.237948	0.49507	0.00018672	0.00096409	-	thermosome
SiRe_1717	892.2797424	37.46999934	4.5737	4.64E-82	1.26E-79	-	Zinc finger TFIIB-type domain protein
SiRe_1721	1919.464992	3195.683591	-0.73542	3.91E-07	3.78E-06	-	DNA-directed RNA polymerase%2C subunit G (RpoG)
SiRe_1724	1485.226946	2216.430773	-0.57755	0.00012073	0.00065548	-	conserved hypothetical protein
SiRe_1725	87.85437406	190.5400947	-1.1169	9.84E-05	0.00054385	-	PUA domain containing protein
SiRe_1726	1045.541445	1900.711601	-0.86229	5.10E-09	7.00E-08	-	26S proteasome subunit P45 family
SiRe_1730	130.7194577	214.8910835	-0.71713	0.0077544	0.024727	-	transcription factor TFIIE%2C alpha subunit
SiRe_1731	330.948891	512.9937378	-0.63233	0.0010879	0.0045848	-	DNA-cytosine methyltransferase
SiRe_1733	66.70149333	212.1436147	-1.6693	4.79E-08	5.59E-07	-	uncharacterized metal binding protein
SiRe_1736	1355.230384	2619.474342	-0.95074	5.33E-11	1.02E-09	-	geranylgeranylglyceryl phosphate synthase
SiRe_1738	460.7222948	726.8015189	-0.65766	0.00034673	0.0016713	-	transcriptional regulator%2C AsnC family
SiRe_1739	663.2306427	1007.071615	-0.60258	0.00030893	0.001514	-	unknown function DUF1743
SiRe_1740	1007.409786	2031.332013	-1.0118	4.74E-11	9.15E-10	-	hypothetical protein
SiRe_1741	229.5816729	646.499853	-1.4936	1.60E-13	4.15E-12	-	conserved hypothetical protein
SiRe_1742	692.6126367	499.8716245	0.47049	0.00805	0.02549	-	nicotinamide-nucleotide adenylyltransferase
SiRe_1747	8881.551023	6320.014611	0.49088	0.00016607	0.00087035	-	DNA repair and recombination protein RadA
SiRe_1750	4838.021469	8563.078016	-0.82371	1.80E-08	2.28E-07	-	Prephenate dehydratase
SiRe_1752	897.2243784	625.1105114	0.52136	0.0021885	0.008384	-	FAD dependent oxidoreductase
SiRe_1755	1288.35044	1779.818335	-0.4662	0.0063574	0.020859	-	adenylosuccinate lyase
SiRe_1757	213.6857741	350.8632334	-0.71542	0.0020499	0.0079545	-	thiamine monophosphate kinase%2C putative (ThiL)
SiRe_1758	32880.28507	50940.12154	-0.63158	5.28E-07	4.85E-06	-	radical SAM domain protein
SiRe_1759	402.2409734	731.5132046	-0.86282	4.04E-06	3.05E-05	-	Zn-dependent hydrolase%2C putative
SiRe_1767	165.144217	99.43728942	0.73187	0.016973	0.048392	-	RNA polymerase Rpb5
SiRe_1768	5702.40363	4018.432251	0.50494	0.00014746	0.00078339	-	RNA polymerase Rpb2 domain 6
SiRe_1778	160.4614345	497.1253968	-1.6314	4.69E-13	1.17E-11	-	hypothetical protein
SiRe_1780	279.8576996	510.3141453	-0.86669	2.42E-05	0.00015332	-	acetate kinase superfamily - DUF1464
SiRe_1781	460.8115579	1012.364165	-1.1355	1.34E-10	2.39E-09	-	DNA polymerase beta domain protein region
SiRe_1782	76.51036851	191.7740429	-1.3257	1.89E-05	0.0001242	-	triphosphoribosyl-dephospho-CoA protein
SiRe_1783	41.29125751	99.43977161	-1.268	0.001528	0.0061572	-	conserved hypothetical protein
SiRe_1784	703.6412909	425.9464313	0.72417	5.74E-05	0.00033024	-	phosphopantothenoyl cysteine decarboxylase/phosphopantothenate/cysteine ligase
SiRe_1785	284.2995168	1205.217166	-2.0838	3.09E-31	2.40E-29	-	ribosomal-protein-alanine acetyltransferase
SiRe_1790	919.8558863	1434.540255	-0.64111	4.91E-05	0.00028921	-	DAP2%2C dipeptidyl aminopeptidase/acylaminoacylpeptidase
SiRe_1791	603.6991271	1796.7948	-1.5735	1.46E-22	8.09E-21	-	methyltransferase type II
SiRe_1792	48.37197213	148.0707701	-1.614	4.63E-06	3.45E-05	-	putative transmembrane protein
SiRe_1793	14.38158155	42.54340642	-1.5647	0.014357	0.042218	-	putative transmembrane protein
SiRe_1794	250.0502782	527.3442144	-1.0765	1.28E-07	1.40E-06	-	phosphoenolpyruvate carboxykinase
SiRe_1800	711.2277548	955.3930975	-0.42578	0.010409	0.031704	-	Phosphoglucosamine mutase
SiRe_1802	2346.149259	7144.77589	-1.6066	2.33E-31	1.86E-29	-	conserved hypothetical protein
SiRe_1803	3747.330015	5060.367114	-0.43338	0.0099066	0.030586	-	conserved hypothetical protein
SiRe_1805	1594.451348	849.2786643	0.90875	8.13E-09	1.08E-07	-	CTP synthase
SiRe_1806	195.1361005	419.4971179	-1.1042	1.09E-06	9.14E-06	-	transcriptional regulator%2C ArsR family
SiRe_1809	385.6221033	627.86915	-0.70328	0.00014008	0.00074854	-	conserved hypothetical protein
SiRe_1810	398.629198	1084.042466	-1.4433	9.86E-17	3.53E-15	-	conserved hypothetical protein
SiRe_1811	545.8187539	1057.797619	-0.95457	1.04E-08	1.36E-07	-	conserved hypothetical protein
SiRe_1813	74.0767462	165.9736865	-1.1639	0.00040803	0.0019403	-	conserved hypothetical protein
SiRe_1814	300.394755	577.4264421	-0.94278	8.17E-06	5.83E-05	-	AMMECR1 domain protein
SiRe_1816	2036.133097	3058.025556	-0.58677	3.64E-05	0.00021953	-	CopG/DNA-binding domain
SiRe_1817	801.902558	1530.355987	-0.93237	7.76E-07	6.80E-06	-	deoxycytidine triphosphate deaminase
SiRe_1818	252.5642223	384.1277087	-0.60494	0.0036908	0.013244	-	DNA ligase I%2C ATP-dependent Dnl1
SiRe_1820	363.2405021	555.8297482	-0.61372	0.0011488	0.0048075	-	FAD dependent oxidoreductase
SiRe_1821	558.0761286	795.8724476	-0.51208	0.0038296	0.013599	-	BFD domain protein (2Fe-2S)-binding domain protein
SiRe_1822	904.8614097	1373.085953	-0.60165	0.00012478	0.00067612	-	type I phosphodiesterase/nucleotide pyrophosphatase
SiRe_1829	235.7579598	350.5762144	-0.57242	0.015435	0.044805	-	siroheme synthase
SiRe_1836	281.9105261	541.3348313	-0.94128	3.26E-05	0.00019994	-	tRNA pseudouridine synthase%2C TruD family%2C aPus7
SiRe_1839	557.9958068	748.6142527	-0.42397	0.017582	0.049763	-	ribosomal protein L40e
SiRe_1848	667.3927988	936.9871221	-0.48949	0.0042026	0.01458	-	undecaprenyl diphosphate synthase
SiRe_1855	1326.49104	1868.252097	-0.49407	0.0010889	0.0045848	-	N-acetyl-gamma-glutamyl-phosphate reductase
SiRe_1856	190.4146223	375.0716435	-0.97802	1.98E-05	0.00012978	-	conserved hypothetical protein
SiRe_1857	12050.0888	1820.906168	2.7263	1.06E-25	6.89E-24	-	AAA ATPase
SiRe_1858	2464.887998	3172.768938	-0.36422	0.0090353	0.028248	-	6-phospho 3-hexuloisomerase
SiRe_1862	640.9650536	953.3653481	-0.57278	0.00044829	0.0020951	-	conserved hypothetical protein
SiRe_1868	82.72234556	197.141295	-1.2529	4.62E-05	0.00027316	-	peptidase A24B%2C FlaK domain protein
SiRe_1872	3963.594953	6393.267483	-0.68974	1.23E-07	1.35E-06	-	2-isopropylmalate synthase/homocitrate synthase family protein
SiRe_1874	274.4608872	505.1666564	-0.88016	1.68E-05	0.00011196	-	FAD-dependent pyridine nucleotide-disulfide oxidoreductase
SiRe_1875	263.7118941	383.0450269	-0.53855	0.016472	0.047312	-	conserved hypothetical protein
SiRe_1876	129.2348947	249.3203895	-0.94801	0.00032445	0.0015815	-	hypothetical protein
SiRe_1877	298.3121742	656.9330656	-1.1389	3.40E-09	4.93E-08	-	Fmu (Sun) domain protein
SiRe_1878	3229.923158	469.6490836	2.7818	2.70E-70	6.69E-68	-	conserved hypothetical protein
SiRe_1879	6674.433437	213.6596175	4.9653	1.72E-65	3.60E-63	-	type II secretion system protein E
SiRe_1880	1639.015135	113.3550656	3.8539	1.23E-28	8.80E-27	-	conserved hypothetical protein
SiRe_1881	32491.08899	616.2661423	5.7203	1.79E-187	1.62E-184	-	conserved hypothetical protein
SiRe_1882	2232.087217	100.0878914	4.4791	8.84E-49	1.26E-46	-	conserved hypothetical protein
SiRe_1883	50.32065825	449.4332604	-3.1589	6.22E-32	5.29E-30	-	conserved hypothetical protein
SiRe_1885	108.1474586	197.0678337	-0.86569	0.0027632	0.010184	-	ParB domain protein nuclease
SiRe_1886	846.7043809	2024.367229	-1.2575	2.30E-16	7.82E-15	-	glycosyl transferase family 2
SiRe_1887	2152.152616	3213.584646	-0.5784	5.03E-05	0.00029509	-	DEAD/H associated domain protein
SiRe_1888	2051.035305	3667.925774	-0.83861	2.29E-09	3.43E-08	-	putative signal transduction protein with CBS domains
SiRe_1889	441.6519948	752.9642171	-0.76967	0.004986	0.016889	-	conserved hypothetical protein
SiRe_1890	1552.092088	3721.791996	-1.2618	2.35E-18	9.12E-17	-	conserved hypothetical protein
SiRe_1891	278.7985641	768.9856861	-1.4637	1.46E-14	4.09E-13	-	transcriptional regulator%2C XRE family
SiRe_1893	2898.682809	4102.281392	-0.50103	0.00031029	0.0015179	-	putative transcriptional regulator%2C GntR family
SiRe_1897	1903.628527	1294.799005	0.55602	0.00023185	0.0011635	-	phenylalanyl-tRNA synthetase%2C alpha subunit
SiRe_1898	2197.927317	1331.556731	0.72303	5.94E-07	5.37E-06	-	beta-lactamase domain protein
SiRe_1899	915.8484379	652.2973233	0.48958	0.0024609	0.0092179	-	methionine aminopeptidase%2C type II
SiRe_1906	2371.259021	3178.713331	-0.42279	0.0032026	0.011708	-	lysyl-tRNA synthetase
SiRe_1908	1491.305028	4070.621895	-1.4487	2.93E-24	1.81E-22	-	peptidase M50
SiRe_1909	60.83462194	131.3295817	-1.1102	0.0019289	0.0075819	-	conserved hypothetical protein
SiRe_1910	980.9642334	1563.842087	-0.67282	2.22E-05	0.00014233	-	radical SAM domain protein
SiRe_1911	311.22407	622.726005	-1.0006	3.90E-07	3.78E-06	-	translation factor pelota
SiRe_1913	498.0150452	1053.889663	-1.0815	4.39E-10	7.37E-09	-	DNA polymerase B exonuclease
SiRe_1928	238.38198	560.2513122	-1.2328	1.69E-09	2.62E-08	-	conserved hypothetical protein
SiRe_1929	58.02613959	165.8304873	-1.5149	1.07E-05	7.38E-05	-	aspartate/glutamate/uridylate kinase
SiRe_1932	303.194296	463.3491749	-0.61186	0.0031357	0.011495	-	glycosyl transferase family 4
SiRe_1937	59.26079586	137.7819978	-1.2172	0.00077054	0.0033805	-	hypothetical protein
SiRe_1941	396.4960498	787.4694666	-0.98992	4.10E-08	4.83E-07	-	conserved hypothetical protein
SiRe_1948	4560.079621	6744.001405	-0.56455	0.0013653	0.0055591	-	transcriptional regulator%2C TrmB
SiRe_1950	1867.540753	4955.910878	-1.408	3.13E-06	2.43E-05	-	TatD-related deoxyribonuclease
SiRe_1951	281.2916952	955.4920012	-1.7642	0.00055642	0.0025266	-	hypothetical protein
SiRe_1953	1153.016575	709.3306823	0.70088	1.67E-05	0.0001112	-	terminal oxidase%2C subunit (DoxC)
SiRe_1954	1329.704137	721.0669605	0.8829	5.30E-08	6.14E-07	-	cytochrome c oxidase subunit I
SiRe_1956	988.9136105	282.4472505	1.8079	1.34E-23	8.09E-22	-	transcriptional regulator%2C PadR-like family
SiRe_1957	36359.77462	878.4123179	5.3713	1.42E-29	1.07E-27	-	fagellar hook-basal body protein%2CFlgEFG
SiRe_1962	181.1799464	352.3873034	-0.95974	4.60E-05	0.00027286	-	Cobyrinic acid ac-diamide synthase
SiRe_1965	510.5580168	823.6999328	-0.69004	0.00010441	0.00057372	-	nitrilase/cyanide hydratase and apolipoprotein N-acyltransferase
SiRe_1968	1408.282209	1839.470856	-0.38535	0.011359	0.03435	-	Phosphoribosylaminoimidazole carboxylase
SiRe_1970	285.3943425	525.1745069	-0.87984	2.03E-05	0.00013196	-	phosphatidate cytidylyltransferase
SiRe_1975	439.6051043	874.2994921	-0.99192	3.35E-08	4.01E-07	-	molybdenum cofactor synthesis domain protein
SiRe_1982	177.9014051	275.0534901	-0.62863	0.015388	0.044805	-	conserved hypothetical protein
SiRe_1983	414.7690678	673.2384509	-0.69881	0.00017135	0.00089459	-	conserved hypothetical protein
SiRe_1986	8078.913622	4832.348953	0.74144	2.01E-08	2.53E-07	-	conserved hypothetical protein
SiRe_1990	127.0511791	205.0368732	-0.69047	0.012442	0.037068	-	glutamine amidotransferase
SiRe_1994	1761.84465	937.7068415	0.90988	0.0001613	0.00085027	-	CRISPR-associated protein Cas4
SiRe_1995	3160.743486	4918.395106	-0.63792	3.29E-06	2.52E-05	-	glycosyl transferase family 2
SiRe_1996	72.40772115	140.4615903	-0.95596	0.006017	0.019886	-	conserved hypothetical protein
SiRe_1997	1906.779185	3119.27747	-0.71007	5.98E-07	5.38E-06	-	beta-lactamase domain protein
SiRe_2001	842.6731891	2434.657016	-1.5307	6.89E-20	3.02E-18	-	conserved hypothetical protein
SiRe_2002	598.8467597	1308.366229	-1.1275	1.47E-11	2.98E-10	-	putative transcriptional regulator%2C GntR family
SiRe_2004	1871.607711	5293.197105	-1.4999	2.44E-22	1.30E-20	-	conserved hypothetical protein
SiRe_2009	866.6166695	1682.207648	-0.95689	1.40E-09	2.19E-08	-	Alcohol dehydrogenase GroES domain protein
SiRe_2012	606.9776685	377.1000135	0.6867	0.00018743	0.00096555	-	GMP synthase domain protein
SiRe_2019	1270.78251	1668.794172	-0.39309	0.011748	0.03531	-	Nucleotidyl transferase
SiRe_2020	1088.370838	1445.777818	-0.40968	0.0067254	0.021777	-	ATPase BadF/BadG/BcrA/BcrD type
SiRe_2029	209.8181562	118.9352549	0.81896	0.0023314	0.0088553	-	aldo/keto reductase
SiRe_2030	955.3516529	1333.444384	-0.48105	0.0025878	0.0096553	-	serine/threonine protein kinase with TPR repeats
SiRe_2031	3048.478503	3993.77935	-0.38967	0.0043285	0.01496	-	conserved hypothetical protein
SiRe_2034	757.3713797	1102.959568	-0.54231	0.0008612	0.0037123	-	Alcohol dehydrogenase GroES domain protein
SiRe_2035	831.7426642	1595.929321	-0.94019	2.19E-06	1.74E-05	-	AMP-dependent synthetase and ligase
SiRe_2042	1692.522142	1268.991202	0.41549	0.0092388	0.028785	-	Aldehyde Dehydrogenase
SiRe_2044	844.6456186	1141.005467	-0.43389	0.0063493	0.020858	-	molybdopterin oxidoreductase
SiRe_2046	188.8556734	81.24673341	1.2169	5.30E-05	0.00030953	-	putative transcriptional regulator
SiRe_2048	44.67393918	126.7610951	-1.5046	5.90E-05	0.00033657	-	hypothetical protein
SiRe_2049	27349.42315	42407.71768	-0.63282	0.00028702	0.0014148	-	amino acid permease-associated region
SiRe_2054	20322.80018	11499.99178	0.82147	1.35E-10	2.40E-09	-	amino acid permease-associated region
SiRe_2055	1052.964335	1536.819573	-0.54549	0.00058369	0.0026335	-	UspA domain protein
SiRe_2065	1234.525152	1961.096874	-0.6677	0.0044311	0.015276	-	conserved hypothetical protein
SiRe_2066	21.55749514	55.80747786	-1.3723	0.011391	0.034385	-	hypothetical protein
SiRe_2070	204.2517589	445.2999565	-1.1244	2.03E-07	2.16E-06	-	VapC-like toxin
SiRe_2073	447.2867671	748.7655191	-0.74331	3.02E-05	0.00018649	-	VapC-type toxin
SiRe_2074	249.6159094	491.9050672	-0.97867	1.90E-06	1.52E-05	-	hypothetical protein
SiRe_2075	234.8386548	456.6819599	-0.95952	9.12E-06	6.38E-05	-	hypothetical protein
SiRe_2076	395.6303177	589.381863	-0.57505	0.0024315	0.009135	-	transcriptional regulator%2C HxlR family
SiRe_2078	227.9780925	344.0472343	-0.59371	0.0065671	0.021392	-	putative signal-transduction protein with CBS domains
SiRe_2087	5.64671907	30.36698121	-2.427	0.0034051	0.012399	-	conserved hypothetical protein
SiRe_2088	284.4452832	422.3261151	-0.57021	0.0067118	0.021777	-	FAD linked oxidase domain protein
SiRe_2089	452.5824446	1075.787649	-1.2491	7.42E-13	1.79E-11	-	FAD linked oxidase domain protein
SiRe_2090	354.7793649	676.5069745	-0.93118	1.02E-06	8.64E-06	-	4Fe-4S ferredoxin iron-sulfur binding domain protein
SiRe_2094	876.1369423	611.4174628	0.519	0.0019463	0.0076068	-	flavoprotein WrbA
SiRe_2095	590.3885528	29.28181717	4.3336	3.79E-61	6.87E-59	-	conserved hypothetical protein
SiRe_2099	581.1985085	275.6324925	1.0763	3.72E-08	4.40E-07	-	major facilitator superfamily MFS_1
SiRe_2100	4086.463088	57.54634663	6.15	2.63E-63	5.11E-61	-	conserved hypothetical protein
SiRe_2101	1017.322727	125.3117276	3.0212	2.75E-42	2.99E-40	-	acyl CoA dehydrogenase
SiRe_2105	482.65465	938.8118631	-0.95984	0.0003434	0.0016591	-	major facilitator superfamily MFS_1
SiRe_2106	1365.232663	2144.096906	-0.65122	1.27E-05	8.64E-05	-	conserved hypothetical protein
SiRe_2107	766.6298741	1480.995961	-0.94997	2.16E-09	3.27E-08	-	conserved hypothetical protein
SiRe_2108	205.7809534	498.7123787	-1.2771	1.11E-09	1.77E-08	-	hypothetical protein
SiRe_2109	13.47715376	59.3580561	-2.1389	0.00020791	0.001063	-	hypothetical protein
SiRe_2111	373.6473952	525.3868235	-0.4917	0.015547	0.045034	-	hypothetical protein
SiRe_2118	212.0524392	409.2077251	-0.94841	1.38E-05	9.35E-05	-	beta-lactamase domain protein
SiRe_2125	746.9555454	305.6278236	1.2892	0.0056112	0.018704	-	mandelate racemase/muconate lactonizing protein
SiRe_2126	683.6813653	387.1721253	0.82035	0.0040085	0.014087	-	conserved hypothetical protein
SiRe_2128	3562.216706	2096.673172	0.76467	0.0016908	0.0067434	-	major facilitator superfamily MFS_1
SiRe_2129	3387.204105	1644.50051	1.0424	0.00021455	0.0010908	-	fumarylacetoacetate (FAA) hydrolase
SiRe_2130	8948.216301	3424.505098	1.3857	0.00020904	0.0010668	-	aldehyde dehydrogenase
SiRe_2136	76.03136816	288.6786623	-1.9248	1.80E-12	4.01E-11	-	conserved hypothetical protein
SiRe_2142	3032.520014	1706.34632	0.82961	2.68E-06	2.10E-05	-	Carboxypeptidase Taq
SiRe_2146	765.0619839	1299.66568	-0.76449	1.87E-06	1.50E-05	-	conserved hypothetical protein
SiRe_2147	241.8747378	836.4690125	-1.7901	1.96E-16	6.74E-15	-	conserved hypothetical protein
SiRe_2150	90.17792021	35.87619144	1.3297	0.0017794	0.0070555	-//-
SiRe_2153	1037.594998	113.7871454	3.1888	7.46E-56	1.19E-53	-	TQO small subunit DoxD
SiRe_2154	501.9451022	303.171097	0.7274	0.000385	0.001834	-	conserved hypothetical protein
SiRe_2163	522.3839531	247.5068184	1.0776	6.60E-05	0.00037265	-	ABC transporter related protein
SiRe_2166	1685.367041	1263.717268	0.41539	0.0063828	0.020917	-	Bacterio-opsin activator HTH domain protein
SiRe_2171	411.8475038	142.5621804	1.5305	9.47E-11	1.71E-09	-	VapC-type toxin
SiRe_2174	264.0064323	111.6859348	1.2411	7.64E-06	5.49E-05	-	ZIP family zinc transporter
SiRe_2176	788.6782413	550.6822593	0.51822	0.0027307	0.010116	-	cyclase family protein
SiRe_2180	35322.86345	16085.67769	1.1348	0.0041571	0.014478	-	arabinose binding protein
SiRe_2181	161.4372427	77.91281565	1.051	0.011464	0.03453	-	AMP-dependent synthetase and ligase
SiRe_2183	25.27040528	6.233273471	2.0194	0.016619	0.047593	-	hypothetical protein
SiRe_2185	118.1764861	222.4311458	-0.91242	0.00075787	0.0033356	-	Alpha-L-fucosidase
SiRe_2186	462.7869929	67.8388422	2.7702	6.38E-29	4.69E-27	-	ABC-type dipeptide/oligopeptide/nickel transport system%2C permease%2C DppC
SiRe_2187	699.3749945	88.71023179	2.9789	1.09E-40	1.14E-38	-	ABC-type dipeptide/oligopeptide/nickel transport system%2C permease%2C DppB
SiRe_2188	650.3990687	164.6668976	1.9818	2.56E-21	1.25E-19	-	oligopeptide/dipeptide ABC transporter%2C ATPase subunit
SiRe_2189	850.1733202	233.0835011	1.8669	3.35E-22	1.75E-20	-	aldo/keto reductase
SiRe_2190	11594.95687	6459.644162	0.84397	8.78E-06	6.17E-05	-	maltose binding protein
SiRe_2193	168.6875423	48.92236131	1.7858	1.04E-07	1.16E-06	-	Xylose isomerase domain protein TIM barrel
SiRe_2195	494.4300188	226.7804897	1.1245	3.94E-06	2.98E-05	-	ABC-type dipeptide/oligopeptide/nickel transport system%2C permease%2C DppB
SiRe_2196	296.574699	94.29166218	1.6532	0.0013968	0.0056621	-	ABC-type dipeptide/oligopeptide/nickel transport system%2C permease%2C DppC
SiRe_2197	229.4685913	66.53267384	1.7862	0.013486	0.039828	-	oligopeptide/dipeptide ABC transporter%2C ATPase subunit
SiRe_2198	220.278547	34.64224324	2.6687	6.42E-05	0.00036392	-	ABC transporter related protein
SiRe_2199	34317.79058	18005.18515	0.93054	6.92E-08	7.90E-07	-	oligopeptide binding protein
SiRe_2200	542.495581	364.5550409	0.57347	0.0040632	0.014224	-	Alcohol dehydrogenase GroES domain protein
SiRe_2202	634.4823568	439.4284044	0.52995	0.0039227	0.013839	-	bile acid beta-glucosidase
SiRe_2206	1346.61747	556.1136644	1.2759	1.91E-14	5.25E-13	-	Beta-glucuronidase
SiRe_2207	365.7782648	173.0754636	1.0796	2.59E-06	2.04E-05	-	dihydrodipicolinate synthetase
SiRe_2208	990.4933724	475.4434512	1.0589	7.20E-07	6.38E-06	-	glycoside hydrolase family 3 domain protein
SiRe_2210	899.5300419	553.5056715	0.70057	6.23E-05	0.00035349	-	Xylose isomerase domain protein TIM barrel
SiRe_2211	160.5774465	43.6304321	1.8799	1.32E-07	1.43E-06	-	conserved hypothetical protein
SiRe_2212	62.7386765	18.33623742	1.7747	0.0010486	0.0044359	-//-
SiRe_2217	302.5903423	122.3420133	1.3064	2.39E-07	2.46E-06	-	alpha-L-rhamnosidase
SiRe_2223	740.2378191	267.5825451	1.468	2.03E-12	4.49E-11	-	permease
SiRe_2226	234.1900695	115.1649134	1.024	0.00028712	0.0014148	-	amidohydrolase 2
SiRe_2228	66.57653998	19.56894452	1.7664	0.00058149	0.0026317	-	conserved hypothetical protein
SiRe_2229	2168.97075	1028.662104	1.0762	1.27E-12	2.88E-11	-	aldo/keto reductase
SiRe_2230	186.6422034	284.0379557	-0.60581	0.009803	0.0303	-	oxidoreductase domain protein
SiRe_2231	1045.380801	526.0368049	0.99079	8.00E-09	1.07E-07	-	domain unknown function DUF1854
SiRe_2232	482.4910009	245.8432725	0.97276	2.72E-06	2.13E-05	-	oxidoreductase domain protein
SiRe_2234	2373.552663	1002.574728	1.2433	8.82E-06	6.18E-05	-	aldehyde oxidase and xanthine dehydrogenase molybdopterin binding protein
SiRe_2236	173.8998925	34.86138592	2.3186	4.15E-09	5.82E-08	-	oxidoreductase domain protein
SiRe_2237	228.1684904	103.859474	1.1355	5.67E-05	0.00032834	-	glycosyl hydrolase 38 domain protein
SiRe_2238	241.181521	101.5422234	1.248	0.0086976	0.027287	-	glycoside hydrolase family 42 protein
SiRe_2239	79.10463439	27.46824605	1.526	0.012816	0.038055	-	short-chain dehydrogenase/reductase SDR
SiRe_2243	1140.663926	473.2693998	1.2691	0.0012781	0.0052594	-	alcohol dehydrogenase GroES domain protein
SiRe_2245	3771.796978	5364.263515	-0.50813	0.00014859	0.00078783	-	thermosome
SiRe_2246	1675.629546	709.6220451	1.2396	4.53E-06	3.40E-05	-	mandelate racemase (MR) subfamily
SiRe_2247	590.1773418	1280.74982	-1.1178	1.74E-11	3.50E-10	-	3-hydroxybutyryl-CoA dehydrogenase
SiRe_2254	911.6357144	1721.124533	-0.91682	4.56E-09	6.32E-08	-	conserved hypothetical protein
SiRe_2255	2515.003381	1109.041575	1.1812	1.33E-15	4.16E-14	-	conserved hypothetical protein
SiRe_2257	1089.316892	559.3747415	0.96154	2.05E-05	0.00013281	-	glycosyl transferase group 1
SiRe_2260	265.8509781	104.9477407	1.3409	3.08E-07	3.10E-06	-	NAD-dependent epimerase/dehydratase
SiRe_2262	692.3448473	452.694958	0.61295	0.00069451	0.0030918	-	putative esterase
SiRe_2264	1771.513769	1190.072889	0.57393	0.00012995	0.00069854	-	conserved hypothetical protein
SiRe_2265	442.6991835	831.6116453	-0.90958	3.54E-07	3.50E-06	-	conserved hypothetical protein
SiRe_2267	23933.54094	37947.06269	-0.66495	3.25E-07	3.26E-06	-	Cytochrome-c oxidase
SiRe_2268	2211.434225	2945.641	-0.4136	0.0041734	0.014515	-	sulfocyanin
SiRe_2269	4155.898752	5992.467466	-0.52799	8.32E-05	0.000463	-	Rieske (2Fe-2S) domain protein
SiRe_2270	7624.337785	10098.6897	-0.40548	0.0020314	0.0079047	-	Cytochrome b/b6 domain
SiRe_2273	568.2925485	2145.952674	-1.9169	1.19E-05	8.17E-05	-	conserved hypothetical protein
SiRe_2274	173.8195708	490.4612845	-1.4965	4.61E-07	4.34E-06	-	conserved hypothetical protein
SiRe_2277	28.48350204	6.232652923	2.1922	0.011159	0.033838	-	hypothetical protein
SiRe_2280	408.5779038	658.0960348	-0.68769	0.00028226	0.0013959	-	Methyltransferase type 11
SiRe_2281	6451.007688	13999.85373	-1.1178	3.36E-07	3.36E-06	-	extracellular solute-binding protein family 5
SiRe_2282	1177.278412	1744.907068	-0.56769	0.00023376	0.0011709	-	ABC-type dipeptide/oligopeptide/nickel transport system%2C permease%2C DppB
SiRe_2287	128.5654964	216.4879941	-0.75178	0.0049419	0.016761	-	deoxycytidine triphosphate deaminase (dcD-2)
SiRe_2288	438.6352319	741.0100373	-0.75647	4.35E-05	0.00025907	-	conserved hypothetical protein
SiRe_2297	31.6965988	4.348723288	2.8657	0.00058382	0.0026335	-//-
SiRe_2300	927.4929175	658.7404313	0.49363	0.0039824	0.014031	-	aldehyde oxidase and xanthine dehydrogenase molybdopterin binding protein
SiRe_2301	185.3034068	98.9305072	0.9054	0.010354	0.031574	-	fumarylacetoacetate (FAA) hydrolase
SiRe_2303	294.789662	102.4107269	1.5253	4.52E-09	6.31E-08	-	5-oxoprolinase (ATP-hydrolyzing)
SiRe_2319	4388.622217	2947.803261	0.57413	1.80E-05	0.00011845	-	aldo/keto reductase
SiRe_2322	60.31993137	114.2964099	-0.92207	0.01222	0.036527	-	hypothetical protein
SiRe_2324	1108.604414	344.5583604	1.6859	6.83E-22	3.44E-20	-	xanthine dehydrogenase accessory factor
SiRe_2325	207.2952708	107.6285743	0.94563	0.00085867	0.0037073	-	Alcohol dehydrogenase GroES domain protein
SiRe_2331	970.363937	577.1344587	0.74962	1.18E-05	8.14E-05	-	GCN5-related N-acetyltransferase
SiRe_2332	1936.190858	1247.619235	0.63404	2.75E-05	0.00017098	-	malate dehydrogenase (oxaloacetate-decarboxylating) (NADP(+))
SiRe_2334	4126.362201	2975.997432	0.4715	0.00037131	0.0017776	-	conserved hypothetical protein
SiRe_2359	202.5470436	329.846783	-0.70354	0.0038348	0.013599	-	carbonic anhydrase
SiRe_2361	936.9923773	675.2705442	0.47257	0.0043975	0.015179	-	peptidase M20
SiRe_2363	1945.996728	1243.066263	0.64661	3.54E-05	0.00021443	-	putative signal transduction protein with CBS domains
SiRe_2370	149.1888094	283.8935153	-0.92821	0.00016457	0.00086583	-	Aldose 1-epimerase
SiRe_2371	769.8727253	1608.98666	-1.0635	1.35E-11	2.78E-10	-	conserved hypothetical protein
SiRe_2378	1150.124765	458.4949105	1.3268	2.79E-15	8.43E-14	-	glycosyl transferase group 1
SiRe_2380	3592.92863	5218.373622	-0.53844	5.23E-05	0.00030617	-	pyruvate flavodoxin/ferredoxin oxidoreductase domain protein
SiRe_2381	158.7329007	394.7825462	-1.3145	1.27E-08	1.65E-07	-	pyruvate ferredoxin/flavodoxin oxidoreductase%2C delta subunit
SiRe_2382	5283.041194	11300.56302	-1.097	2.86E-16	9.60E-15	-	pyruvate/ketoisovalerate oxidoreductase%2C gamma subunit
SiRe_2387	584.9917404	243.8105587	1.2627	6.63E-10	1.09E-08	-	electron transfer flavoprotein alpha subunit
SiRe_2388	593.4380005	267.7992056	1.1479	5.61E-05	0.0003258	-	electron transfer flavoprotein alpha/beta-subunit
SiRe_2392	805.4220647	1413.456549	-0.81141	5.09E-07	4.72E-06	-	conserved hypothetical protein
SiRe_2398	452.6478892	758.7635491	-0.74526	3.05E-05	0.00018796	-	glycosyl transferase group 1
SiRe_2401	254.6676161	147.636208	0.78657	0.0019375	0.0075936	-	conserved hypothetical protein
SiRe_2410	18.09449169	78.3473777	-2.1143	2.61E-05	0.00016378	-	uncharacterized membrane-associated protein%2C DedA
SiRe_2420	115.588156	59.35867665	0.96146	0.0081635	0.025789	-	conserved hypothetical protein
SiRe_2421	271.3578666	182.7895773	0.57001	0.014696	0.043121	-	2-haloalkanoic acid dehalogenase
SiRe_2427	339.8533384	224.9669186	0.5952	0.010235	0.031429	-	polysulphide reductase NrfD
SiRe_2429	212.9271126	309.9099116	-0.54149	0.013306	0.03934	-	conserved hypothetical protein
SiRe_2432	13.97696714	0.869744658	4.0063	0.0085713	0.026921	-	IS607 family transposase
SiRe_2434	118.81613	66.38885407	0.83972	0.016622	0.047593	-	conserved hypothetical protein
SiRe_2437	1546.751704	302.8106168	2.3528	9.18E-43	1.09E-40	-	Rieske iron-sulfur protein SoxL2
SiRe_2438	1731.942104	881.6129652	0.97417	2.03E-10	3.53E-09	-	cytochrome b/b6 domain protein
SiRe_2440	108.2724119	40.87861946	1.4052	0.00018679	0.00096409	-	conserved hypothetical protein
SiRe_2442	1076.122405	1430.111244	-0.41029	0.0055953	0.018674	-	conserved hypothetical protein
SiRe_2443	34.28492883	77.9862769	-1.1856	0.012028	0.03603	-	polyferredoxin%2C NapH
SiRe_2445	551.5249817	1340.831318	-1.2816	9.63E-15	2.73E-13	-	putative transcriptional regulator%2C AsnC family
SiRe_2447	634.5329242	1519.937047	-1.2602	8.32E-11	1.53E-09	-	protein unknown function DUF1059
SiRe_2448	7.580528	38.55826612	-2.3467	0.0020903	0.0080877	-	hypothetical protein
SiRe_2449	26.68952364	104.8749	-1.9743	5.08E-06	3.76E-05	-	conserved hypothetical protein
SiRe_2452	1122.596258	842.5441936	0.41401	0.012839	0.038084	-	acetamidase/formamidase
SiRe_2453	4742.666814	11289.59052	-1.2512	1.09E-13	2.86E-12	-	conserved hypothetical protein
SiRe_2454	1903.804048	581.1239428	1.712	2.14E-27	1.42E-25	-	GCN5-related N-acetyltransferase
SiRe_2456	27755.62213	19723.67654	0.49285	0.00014503	0.00077351	-	pyruvate flavodoxin/ferredoxin oxidoreductase domain protein
SiRe_2457	11993.58908	8654.659058	0.47071	0.00034717	0.0016713	-	pyruvate ferredoxin/flavodoxin oxidoreductase%2C beta subunit
SiRe_2468	2197.832118	2800.532498	-0.34962	0.014919	0.043727	-	conserved hypothetical protein
SiRe_2470	417.6578719	247.2216611	0.75652	0.00025634	0.0012723	-	MscS Mechanosensitive ion channel
SiRe_2472	582.9776097	293.4613271	0.99027	3.74E-07	3.66E-06	-	AAA ATPase central domain protein
SiRe_2475	1235.32837	2769.285843	-1.1646	1.93E-15	5.91E-14	-	amino acid permease-associated region
SiRe_2476	1026.093354	1360.398401	-0.40687	0.012347	0.036864	-	aminotransferase class-III
SiRe_2477	567.450635	838.63872	-0.56355	0.0015924	0.0063885	-	amino acid transporter%2C putative
SiRe_2478	3291.460013	4462.927857	-0.43926	0.0014722	0.005959	-	metallophosphoesterase
SiRe_2480	434.0684614	682.3704595	-0.65263	0.00032807	0.0015935	-	amidase%2C hydantoinase/carbamoylase family
SiRe_2482	518.4241417	850.5854532	-0.71432	3.50E-05	0.0002122	-	major facilitator superfamily MFS_1
SiRe_2483	435.5322113	667.7279996	-0.61648	0.00073806	0.0032645	-	alcohol dehydrogenase GroES domain protein
SiRe_2487	10674.00646	7961.525933	0.42298	0.00078861	0.0034486	-	extracellular solute-binding protein family 1
SiRe_2489	317.9953691	593.0806048	-0.89922	4.54E-06	3.40E-05	-	Tetratricopeptide TPR_2 repeat protein
SiRe_2492	675.1786019	1017.511033	-0.5917	0.00043469	0.0020421	-	purine or other phosphorylase family 1
SiRe_2506	864.8315573	1667.072058	-0.94683	0.00016607	0.00087035	-	peptidase M48 Ste24p
SiRe_2507	1103.882936	1540.217023	-0.48055	0.0012192	0.0050553	-	acylaminoacyl-peptidase
SiRe_2509	428.8620469	1149.118326	-1.4219	4.16E-17	1.55E-15	-	Sulfolobus mercury resistance protein%2C MerI
SiRe_2510	478.3734763	158.7965866	1.591	8.70E-13	2.04E-11	-	mercuric reductase
SiRe_2511	18.60918226	56.96734425	-1.6141	0.0038663	0.013675	-	TRASH domain protein
SiRe_2512	689.0752473	965.6195784	-0.48679	0.0047026	0.016049	-	transcriptional regulator%2C ArsR family
SiRe_2513	603.9103381	933.074202	-0.62766	0.00021999	0.0011143	-	conserved hypothetical protein
SiRe_2515	1266.584664	1959.789464	-0.62976	3.35E-05	0.000204	-	conserved hypothetical protein
SiRe_2516	93.65580085	186.7759587	-0.99587	0.00092778	0.0039679	-	conserved hypothetical protein
SiRe_2518	297.8331738	165.8983636	0.8442	0.00080408	0.003505	-	conserved hypothetical protein
SiRe_2524	240.9048655	413.0496662	-0.77785	0.00046405	0.0021576	-	Rieske (2Fe-2S) domain containing protein
SiRe_2526	1789.269166	3226.321457	-0.85052	3.64E-09	5.18E-08	-	conserved hypothetical protein
SiRe_2528	133.1084484	227.723075	-0.77468	0.0023885	0.0090232	-	PaREP1 family protein
SiRe_2530	2717.440348	4799.192069	-0.82054	3.53E-09	5.07E-08	-	conserved hypothetical protein
SiRe_2531	1285.649028	2203.609952	-0.77737	2.26E-07	2.36E-06	-	conserved hypothetical protein
SiRe_2532	965.5443294	1798.115862	-0.89707	0.00090025	0.0038691	-	peptidase M1 membrane alanine aminopeptidase
SiRe_2534	138.5350152	63.70802049	1.1207	0.00091055	0.0039003	-	oligopeptide/dipeptide ABC transporter%2C ATPase subunit
SiRe_2537	3418.998908	1787.73315	0.93544	2.33E-05	0.00014811	-	cellobiose binding protein
SiRe_2543	293.5698829	137.9245765	1.0898	9.57E-06	6.67E-05	-	short-chain dehydrogenase/reductase SDR
SiRe_2545	681.2150582	193.2950101	1.8173	2.30E-19	9.79E-18	-	conserved hypothetical protein
SiRe_2546	750.6298349	175.9717165	2.0928	4.11E-25	2.60E-23	-	conserved hypothetical protein
SiRe_2547	4740.878696	1358.500199	1.8031	1.87E-36	1.69E-34	-	Rieske (2Fe-2S) domain protein
SiRe_2548	2926.645685	1081.712805	1.4359	7.61E-16	2.47E-14	-	cytochrome c oxidase subunit II
SiRe_2549	6240.603161	1791.619386	1.8004	1.29E-37	1.25E-35	-	cytochrome c oxidase subunit I
SiRe_2550	4774.660731	1151.865795	2.0514	5.05E-45	6.24E-43	-	cytochrome b/b6 domain protein
SiRe_2552	55.92274576	16.37946708	1.7715	0.0021429	0.0082675	-	conserved hypothetical protein
SiRe_2556	421.1178699	169.8884683	1.3096	0.00093642	0.003986	-	heavy metal translocating P-type ATPase
SiRe_2557	10255.72675	7588.29812	0.43458	0.0012431	0.0051465	-	conserved hypothetical protein
SiRe_2560	2456.444668	1491.441584	0.71986	6.10E-07	5.46E-06	-	conserved hypothetical protein
SiRe_2561	1434.95678	820.6666861	0.80614	1.49E-06	1.22E-05	-	fructose-6-phosphate aldolase 2
SiRe_2562	3098.834701	1931.829329	0.68176	0.0074819	0.023942	-	sn-glycerol-3-phosphate dehydrogenase subunit%2C glpC
SiRe_2563	24922.03708	9415.341287	1.4043	1.53E-14	4.24E-13	-	Rubrerythrin
SiRe_2569	8423.057151	6320.246164	0.41436	0.00119	0.0049493	-	selenophosphate synthase-like protein
SiRe_2573	4481.105801	2806.531115	0.67507	8.14E-07	7.03E-06	-	conserved hypothetical protein
SiRe_2574	613.6001958	339.844813	0.85242	9.95E-06	6.92E-05	-	uncharacterized conserved protein
SiRe_2575	3328.960819	1535.781807	1.1161	2.60E-06	2.04E-05	-	FAD-dependent pyridine nucleotide-disulfide oxidoreductase
SiRe_2577	287.0336132	577.9369476	-1.0097	4.65E-07	4.36E-06	-	conserved hypothetical protein
SiRe_2578	303.4501385	435.8025032	-0.52222	0.0068025	0.02195	-	Phenylacetate--CoA ligase
SiRe_2580	317.3170295	844.5738046	-1.4123	6.48E-15	1.85E-13	-	Propanoyl-CoA C-acyltransferase
SiRe_2581	250.9249516	507.190062	-1.0153	4.16E-07	3.97E-06	-	enoyl-CoA hydratase/isomerase
SiRe_2582	122.4040868	262.1449345	-1.0987	0.0008073	0.0035134	-	enoyl-CoA hydratase/isomerase
SiRe_2584	1510.42289	5864.596238	-1.9571	5.93E-07	5.37E-06	-	conserved hypothetical protein
SiRe_2585	971.7771195	2093.616345	-1.1073	2.71E-05	0.00016909	-	SpoVT/AbrB domain protein
SiRe_2586	20058.34773	28455.97357	-0.50453	0.00011508	0.00062726	-	extracellular solute-binding protein family 5
SiRe_2587	2101.007852	1368.375508	0.61862	1.76E-05	0.00011669	-	ABC-type dipeptide/oligopeptide/nickel transport system%2C permease
SiRe_2588	1274.037233	849.8713188	0.58409	0.00017709	0.00092278	-	ABC-type dipeptide/oligopeptide/nickel transport system%2C permease
SiRe_2589	1264.668663	903.5004014	0.48516	0.0023375	0.0088553	-	oligopeptide/dipeptide ABC transporter%2C ATPase subunit
SiRe_2590	1137.897145	801.7346915	0.50517	0.0027433	0.010138	-	oligopeptide/dipeptide ABC transporter%2C ATPase subunit
SiRe_2592	11610.81423	7816.072464	0.57095	8.43E-06	6.00E-05	-	peroxiredoxin (PRX) family%2C AhpE-like subfamily
SiRe_2599	2036.948186	3047.510194	-0.58122	2.01E-05	0.00013102	-	conserved hypothetical protein
SiRe_2601	5234.871341	2296.945376	1.1884	6.66E-18	2.52E-16	-	heat shock protein Hsp20
SiRe_2605	270.4385617	460.3053789	-0.76729	0.00022508	0.0011359	-	conserved hypothetical protein
SiRe_2606	280.5330338	494.5896241	-0.81806	6.17E-05	0.00035115	-	ABC transporter related protein
SiRe_2610	2417.32533	4850.323469	-1.0047	5.24E-13	1.29E-11	-	conserved hypothetical protein
SiRe_2611	1157.318561	2005.447646	-0.79314	1.43E-07	1.54E-06	-	conserved hypothetical protein
SiRe_2615	771.3929784	543.2150376	0.50594	0.0038227	0.013599	-	triose-phosphate isomerase
SiRe_2617	733.1988057	1345.190591	-0.87553	6.92E-06	5.01E-05	-	conserved hypothetical protein
SiRe_2618	2697.12044	1614.363221	0.74045	2.21E-07	2.31E-06	-	2-methylcitrate synthase/citrate synthase II
SiRe_2619	527.0161682	263.5276669	0.99989	6.37E-06	4.64E-05	-	putative signal-transduction protein with CBS domains
SiRe_2622	3087.0147	1822.361741	0.7604	0.00010892	0.0005961	-	Lactate/malate dehydrogenase
SiRe_2624	381.1743503	566.4092627	-0.57139	0.0026303	0.0098007	-	conserved hypothetical protein
SiRe_2626	426.6426411	640.7696385	-0.58678	0.0015216	0.0061407	-	VapC-type toxin
SiRe_2630	7966.398958	5650.934906	0.49544	0.00036132	0.0017333	-	4Fe-4S ferredoxin iron-sulfur binding domain protein
SiRe_2631	348.2579724	526.3300294	-0.59581	0.0026624	0.0099064	-	conserved hypothetical protein
SiRe_2632	261.2782717	629.5413836	-1.2687	2.66E-10	4.55E-09	-	conserved hypothetical protein
SiRe_2633	139.1746591	237.5081679	-0.77108	0.0027515	0.010155	-	sugar fermentation stimulation protein
SiRe_2636	477.6535106	151.6225894	1.6555	7.18E-14	1.91E-12	-	ferritin%2C CCC1
SiRe_2638	470.8524571	832.9060233	-0.82288	2.48E-06	1.96E-05	-	conserved hypothetical protein
SiRe_2641	491.3002493	871.3297778	-0.82661	3.64E-06	2.78E-05	-	major facilitator superfamily MFS_1
SiRe_2649	748.2854757	497.9142336	0.58769	0.00090384	0.0038777	-	conserved hypothetical protein
SiRe_2650	464.9707085	229.7533066	1.0171	1.15E-06	9.57E-06	-	amino acid permease-associated region
SiRe_2651	721.2210169	192.5005883	1.9056	0.00052434	0.002393	-	conserved hypothetical protein
SiRe_2655	179.930413	387.0999051	-1.1053	1.41E-06	1.16E-05	-	conserved hypothetical protein
SiRe_2659	18.07961451	2.899355708	2.6406	0.013888	0.040927	-	conserved hypothetical protein
SiRe_2660	762.8842041	1026.997937	-0.4289	0.0063038	0.020733	-	conserved hypothetical protein
SiRe_2663	203.3919627	120.8920252	0.75054	0.0056948	0.018913	-	conserved hypothetical protein
SiRe_2664	3528.056731	868.6377744	2.022	7.40E-12	1.56E-10	-	Peptidase M1 membrane alanine aminopeptidase
SiRe_2666	127.4914837	261.2091752	-1.0348	5.79E-05	0.00033224	-	xylose isomerase domain protein TIM barrel
SiRe_2667	51.07037832	133.3567105	-1.3847	0.00010025	0.00055198	-	SPP-like hydrolase
SiRe_2668	312.0035444	690.058065	-1.1452	3.60E-09	5.16E-08	-	methyltransferase-like protein
SiRe_2669	1265.585037	1962.391872	-0.63281	2.68E-05	0.0001678	-	HAD-superfamily hydrolase%2C subfamily IA%2C variant 1
SiRe_2671	276.004959	548.579187	-0.99101	8.00E-07	6.97E-06	-	dTDP-4-dehydrorhamnose reductase
SiRe_2673	7388.800278	9452.390613	-0.35534	0.0078677	0.025028	-	FAD linked oxidase domain protein
SiRe_2677	205.1710639	383.3345281	-0.90178	6.85E-05	0.00038468	-	hypothetical protein
SiRe_2678	173.1055409	84.58065117	1.0333	0.013055	0.038682	-	conserved hypothetical protein
SiRe_2681	1201.218962	2011.255045	-0.7436	8.21E-07	7.06E-06	-	chlorite dismutase
SiRe_2683	70.45903503	162.6397688	-1.2068	0.00024001	0.0011979	-	conserved hypothetical protein
SiRe_2686	248.9852068	495.8933102	-0.99397	3.19E-06	2.46E-05	-	hypothetical protein
SiRe_2687	701.6271602	1124.990203	-0.68114	4.34E-05	0.00025888	-	putative transcriptional regulator
SiRe_2691	236.3827265	407.1700469	-0.78451	0.0047381	0.01615	-	aspartate-semialdehyde dehydrogenase
SiRe_2692	283.9752242	453.7085224	-0.676	0.0012753	0.005256	-	conserved hypothetical protein
SiRe_2693	414.2841316	634.1765053	-0.61426	0.0013572	0.0055345	-	conserved hypothetical protein
SiRe_2694	2853.485163	2186.423031	0.38415	0.0067241	0.021777	-	protease
SiRe_nc0009	138.3446172	46.53102891	1.572	6.15E-06	4.48E-05	-//-
SiRe_nc0022	8.484955792	36.45643491	-2.1032	0.0067394	0.021797	-//-
SiRe_nc0035	1065.923868	1604.295453	-0.58984	0.015433	0.044805	-//-
SiRe_nc0046	28.85836208	75.44802199	-1.3865	0.0023319	0.0088553	-//-
SiRe_t0008	35.79924616	81.89919704	-1.1939	0.0065322	0.02133	-	tRNA-Arg
SiRe_t0012	1.154334483	17.97389553	-3.9608	0.0032589	0.011882	-	tRNA-Tyr
SiRe_t0013	16.55041999	48.99458147	-1.5658	0.0078881	0.025036	-	tRNA-Ser
SiRe_t0028	71.59849233	155.8972309	-1.1226	0.00048211	0.0022264	-	tRNA-Pro
SiRe_t0039	10.65379423	46.45756765	-2.1245	0.0011629	0.0048549	-//-
